# Supplementary material for: Host species-specific gene expression by a widespread and flexible chemosynthetic symbiont
Source: ISME J. 2026 Mar 24;20(1):wrag065. doi: 10.1093/ismejo/wrag065 (PMC13137333; doi:10.1093/ismejo/wrag065)
Supplement: Supplementary_Tables_wrag065 [file supplementary_tables_wrag065.xlsx]

## Sheet: Table_1_detailed_annotation
Table 1. Genes ranked among the top 100 highest transcribed and shared by the symbiont associated with all three hosts based on the median TPM values without hypothetical proteins.
Target ID	Cl. costata associated (median TPM)	Co. orbicularis associated (median TPM)	Ct. imbricatula associated (median TPM)	RAST_annotation	Eggnog_annotation
fig|6666666.1078210.peg.1938	83987.0	85248.5	78449.9	Carbon storage regulator	Could accelerate the degradation of some genes transcripts potentially through selective RNA binding
fig|6666666.1078210.peg.3241	30866.8	23149.1	14797.6	tRNA 2-thiouridine synthesis protein TusE @ Sulfur redox associated protein DsrC	part of a sulfur-relay system
fig|6666666.1078210.peg.3960	30700.2	21797.4	3324.43	Heat shock protein 10 kDa family chaperone GroES	Binds to Cpn60 in the presence of Mg-ATP and suppresses the ATPase activity of the latter
fig|6666666.1078210.peg.2779	20704.4	11051.1	38508.6	Cold shock protein of CSP family	COG1278 Cold shock proteins
fig|6666666.1078210.peg.846	19133.9	97217.9	9600.54	Ribulose bisphosphate carboxylase small chain (EC 4.1.1.39)	Ribulose bisphosphate carboxylase, small chain
fig|6666666.1078210.peg.580	16707.3	3899.09	8627.18	UPF0033 protein RGE_33990	Belongs to the sulfur carrier protein TusA family
fig|6666666.1078210.peg.4209	16627.1	11389.4	11096.7	Rubrerythrin	PFAM Rubrerythrin
fig|6666666.1078210.peg.1615	15955.4	14064.8	17585.0	RNA-binding protein	PFAM RNA recognition motif
fig|6666666.1078210.peg.4049	15401.7	20403.7	12928.2	Adenylylsulfate reductase beta-subunit (EC 1.8.99.2)	Adenosine-5'-phosphosulfate reductase beta subunit
fig|6666666.1078210.peg.1640	11226.5	5755.12	14695.5	Acyl carrier protein	Carrier of the growing fatty acid chain in fatty acid biosynthesis
fig|6666666.1078210.peg.3703	8844.34	9543.02	5008.51	hypothetical protein	PFAM cytochrome c, class I
fig|6666666.1078210.peg.4029	7614.07	2906.01	2385.1	hypothetical protein	Bacterial DNA-binding protein
fig|6666666.1078210.peg.3219	7527.65	4436.94	5043.88	Sulfur oxidation cycle carrier protein%2C SoxZ subunit	Sulphur oxidation protein SoxZ
fig|6666666.1078210.peg.223	6956.14	9815.19	7374.47	hypothetical protein	Gram-negative porin
fig|6666666.1078210.peg.3959	6531.75	5530.88	1192.57	Heat shock protein 60 kDa family chaperone GroEL	Prevents misfolding and promotes the refolding and proper assembly of unfolded polypeptides generated under stress conditions
fig|6666666.1078210.peg.4048	6470.93	6611.64	4813.36	Adenylylsulfate reductase alpha-subunit (EC 1.8.99.2)	Fumarate reductase flavoprotein C-term
fig|6666666.1078210.peg.2539	6188.59	19497.2	8622.24	hypothetical protein	Hemerythrin HHE cation binding domain
fig|6666666.1078210.peg.4093	5833.26	8378.09	15535.3	hypothetical protein	DsrC like protein
fig|6666666.1078210.peg.556	5342.86	3635.52	7213.49	DNA-binding protein HU-beta	Histone-like DNA-binding protein which is capable of wrapping DNA to stabilize it, and thus to prevent its denaturation under extreme environmental conditions
fig|6666666.1078210.peg.847	5005.98	25842.7	2329.1	Ribulose bisphosphate carboxylase large chain (EC 4.1.1.39)	RuBisCO catalyzes two reactions the carboxylation of D- ribulose 1,5-bisphosphate, the primary event in carbon dioxide fixation, as well as the oxidative fragmentation of the pentose substrate. Both reactions occur simultaneously and in competition at the same active site
fig|6666666.1078210.peg.3252	4824.66	6625.97	4994.64	tRNA 2-thiouridine synthesis protein TusE	part of a sulfur-relay system
fig|6666666.1078210.peg.581	4507.25	3034.73	2688.6	Peroxiredoxin family protein	DsrE/DsrF/DrsH-like family
fig|6666666.1078210.peg.3242	4112.69	2369.28	2164.78	tRNA 5-methylaminomethyl-2-thiouridine synthase subunit TusB	tRNA wobble position uridine thiolation
fig|6666666.1078210.peg.256	3735.63	3251.47	5574.28	hypothetical protein	integral membrane protein
fig|6666666.1078210.peg.197	3718.0	2657.13	3810.47	Glutamate synthase [NADPH] large chain (EC 1.4.1.13)	Zinc finger cdgsh-type domain protein
fig|6666666.1078210.peg.8	3574.24	5607.31	3348.94	RNA-binding protein	RNA recognition motif. (a.k.a. RRM, RBD, or RNP domain)
fig|6666666.1078210.peg.3218	3232.06	2770.76	1605.12	Sulfur oxidation cycle carrier protein%2C SoxY subunit	Sulfur oxidation protein SoxY
fig|6666666.1078210.peg.706	2956.32	4070.14	1331.93	NAD-dependent glyceraldehyde-3-phosphate dehydrogenase (EC 1.2.1.12)	Belongs to the glyceraldehyde-3-phosphate dehydrogenase family
fig|6666666.1078210.peg.2643	2460.47	2134.29	2584.39	Cold shock protein of CSP family	Cold shock
fig|6666666.1078210.peg.1429	2299.0	3940.57	5284.5	RNA-binding protein Hfq	RNA chaperone that binds small regulatory RNA (sRNAs) and mRNAs to facilitate mRNA translational regulation in response to envelope stress, environmental stress and changes in metabolite concentrations. Also binds with high specificity to tRNAs
fig|6666666.1078210.peg.3244	2277.62	1471.73	1499.51	tRNA 5-methylaminomethyl-2-thiouridine synthase subunit TusD	conserved protein involved in intracellular sulfur reduction
fig|6666666.1078210.peg.3988	2088.13	2519.5	4627.95	Ribosome hibernation promoting factor Hpf	COG1544 Ribosome-associated protein Y (PSrp-1)
fig|6666666.1078210.peg.1322	1840.8	2277.62	4156.38	hypothetical protein	Protein of unknown function (DUF2909)
fig|6666666.1078210.peg.423	1703.79	2016.12	4227.31	SSU ribosomal protein S13p (S18e)	Located at the top of the head of the 30S subunit, it contacts several helices of the 16S rRNA. In the 70S ribosome it contacts the 23S rRNA (bridge B1a) and protein L5 of the 50S subunit (bridge B1b), connecting the 2 subunits
fig|6666666.1078210.peg.1916	1577.57	1257.09	1185.03	Translation initiation factor 3	IF-3 binds to the 30S ribosomal subunit and shifts the equilibrum between 70S ribosomes and their 50S and 30S subunits in favor of the free subunits, thus enhancing the availability of 30S subunits on which protein synthesis initiation begins
fig|6666666.1078210.peg.2509	1538.12	1162.94	1886.64	T6SS component Hcp	Type VI secretion system effector, Hcp

## Sheet: Table_S1_metabar
Table S1. Metadata of samples used for differential gene expression analysis
Library	Sample ID	Host Species	Sampling Location	Latitude	Longitude	Tissue	Sequencing	Sampling Date	Fixation. Buffer	final RNA concentration [ng/14 ul]	RNA depletion
6257_A	cteimguadel_6257_A	Ctena imbricatula	Îlet à cochons, Guadeloupe	16.2145	-61.5355	half gill RNA, halfgill DNA	total RNA	2023-05-02	RNAlater	608	2023-12-01
6257_B	cteimguadel_6257_B	Ctena imbricatula	Îlet à cochons, Guadeloupe	16.2145	-61.5355	half gill RNA, halfgill DNA	total RNA, total DNA	2023-05-02	RNAlater	610	2023-12-01
6257_C	cteimguadel_6257_C	Ctena imbricatula	Îlet à cochons, Guadeloupe	16.2145	-61.5355	half gill RNA, halfgill DNA	total RNA, total DNA	2023-05-02	RNAlater	688	2023-12-01
6257_D	cteimguadel_6257_D	Ctena imbricatula	Îlet à cochons, Guadeloupe	16.2145	-61.5355	half gill RNA, halfgill DNA	total RNA, total DNA	2023-05-02	RNAlater	530	2023-12-01
6257_E	cteimguadel_6257_E	Ctena imbricatula	Îlet à cochons, Guadeloupe	16.2145	-61.5355	half gill RNA, halfgill DNA	total RNA, total DNA	2023-05-02	RNAlater	550	2023-12-01
6257_F	clacoguadel_6257_F	Clathrolucina costata	Îlet à cochons, Guadeloupe	16.2145	-61.5355	one gill RNA, one gill DNA	total RNA, total DNA	2023-05-02	RNAlater	573	2023-12-01
6257_G	clacoguadel_6257_G	Clathrolucina costata	Îlet à cochons, Guadeloupe	16.2145	-61.5355	one gill RNA, one gill DNA	total RNA, total DNA	2023-05-02	RNAlater	537.6	2023-12-01
6257_H	clacoguadel_6257_H	Clathrolucina costata	Îlet à cochons, Guadeloupe	16.2145	-61.5355	one gill RNA, one gill DNA	total RNA, total DNA	2023-05-02	RNAlater	576	2023-12-01
6257_I	clacoguadel_6257_I	Clathrolucina costata	Îlet à cochons, Guadeloupe	16.2145	-61.5355	one gill RNA, one gill DNA	total RNA, total DNA	2023-05-02	RNAlater	632	2023-12-01
6257_J	clacoguadel_6257_J	Clathrolucina costata	Îlet à cochons, Guadeloupe	16.2145	-61.5355	one gill RNA, one gill DNA	total RNA, total DNA	2023-05-02	RNAlater	578.2	2023-12-01
6257_K	codorguadel_6257_K	Codakia orbicularis	Îlet à cochons, Guadeloupe	16.2145	-61.5355	quarter of a gill RNA, quater of a gill DNA	total RNA, total DNA	2023-05-02	RNAlater	615.6	2023-12-01
6257_L	codorguadel_6257_L	Codakia orbicularis	Îlet à cochons, Guadeloupe	16.2145	-61.5355	quarter of a gill RNA, quater of a gill DNA	total RNA, total DNA	2023-05-02	RNAlater	608	2023-12-01
6257_M	codorguadel_6257_M	Codakia orbicularis	Îlet à cochons, Guadeloupe	16.2145	-61.5355	quarter of a gill RNA, quater of a gill DNA	total RNA, total DNA	2023-05-02	RNAlater	702	2023-12-01
5356_F	cteimguadel_5356_F	Ctena imbricatula	Îlet à cochons, Guadeloupe	16.2145	-61.5355	half gill	total RNA	2021-03-01	RNAlater	NA	no
5356_G	cteimguadel_5356_G	Ctena imbricatula	Îlet à cochons, Guadeloupe	16.2145	-61.5355	half gill	total RNA	2021-03-01	RNAlater	NA	no
5356_H	cteimguadel_5356_H	Ctena imbricatula	Îlet à cochons, Guadeloupe	16.2145	-61.5355	half gill	total RNA	2021-03-01	RNAlater	NA	no
5356_I	cteimguadel_5356_I	Ctena imbricatula	Îlet à cochons, Guadeloupe	16.2145	-61.5355	half gill	total RNA	2021-03-01	RNAlater	NA	no
5356_J	cteimguadel_5356_J	Ctena imbricatula	Îlet à cochons, Guadeloupe	16.2145	-61.5355	half gill	total RNA	2021-03-01	RNAlater	NA	no
5356_T	codorguadel_5356_T	Codakia orbicularis	Îlet à cochons, Guadeloupe	16.2145	-61.5355	quarter of a gill	total RNA	2021-03-01	RNAlater	NA	no
5356_U	codorguadel_5356_U	Codakia orbicularis	Îlet à cochons, Guadeloupe	16.2145	-61.5355	quarter of a gill	total RNA	2021-03-01	RNAlater	NA	no
5930_AD	cteimguadel_5930_AD	Ctena imbricatula	Îlet à cochons, Guadeloupe	16.2145	-61.5355	half gill	total RNA	2021-03-01	RNAlater	NA	2023-04-18
5930_AE	cteimguadel_5930_AE	Ctena imbricatula	Îlet à cochons, Guadeloupe	16.2145	-61.5355	half gill	total RNA	2021-03-01	RNAlater	NA	2023-04-18
5930_AF	cteimguadel_5930_AF	Ctena imbricatula	Îlet à cochons, Guadeloupe	16.2145	-61.5355	half gill	total RNA	2021-03-01	RNAlater	NA	2023-04-18
5930_AG	clacoguadel_5930_AG	Clathrolucina costata	Îlet à cochons, Guadeloupe	16.2145	-61.5355	one gill	total RNA	2022-05-01	TRIzol	NA	2023-04-18
5930_AH	cteimguadel_5930_AH	Ctena imbricatula	Îlet à cochons, Guadeloupe	16.2145	-61.5355	half gill	total RNA	2023-03-01	flash frozen	NA	2023-04-18
5930_AI	codorguadel_5930_AI	Codakia orbicularis	Îlet à cochons, Guadeloupe	16.2145	-61.5355	quarter of a gill	total RNA	2023-03-08	flash frozen	NA	2023-04-18
5930_AL	codorguadel_5930_AL	Codakia orbicularis	Îlet à cochons, Guadeloupe	16.2145	-61.5355	quarter of a gill	total RNA	2021-03-01	RNAlater	NA	2023-04-19
5930_AM	codorguadel_5930_AM	Codakia orbicularis	Îlet à cochons, Guadeloupe	16.2145	-61.5355	quarter of a gill	total RNA	2021-03-01	RNAlater	NA	2023-04-19
5930_AN	codorguadel_5930_AN	Codakia orbicularis	Îlet à cochons, Guadeloupe	16.2145	-61.5355	quarter of a gill	total RNA	2021-03-01	RNAlater	NA	2023-04-19
5930_AO	clacoguadel_5930_AO	Clathrolucina costata	Îlet à cochons, Guadeloupe	16.2145	-61.5355	one gill	total RNA	2022-05-01	Trizol	NA	2023-04-19
5930_AP	clacoguadel_5930_AP	Clathrolucina costata	Îlet à cochons, Guadeloupe	16.2145	-61.5355	one gill	total RNA	2022-05-01	Trizol	NA	2023-04-19
5930_AV	cteimguadel_5930_AV	Ctena imbricatula	Îlet à cochons, Guadeloupe	16.2145	-61.5355	half gill	total RNA	2023-03-01	DNA/RNA Shield	NA	2023-04-19

## Sheet: Table_S2_top100_Codakia
Table S2. Genes ranked among the top 100 highest transcribed by the symbiont associated with Codakia orbicularis based on the median TPM values without hypothetical proteins.
target_id	median_tpm	RAST_annotation	Eggnog_annotation
fig|6666666.1078210.peg.846	97217.9	Ribulose bisphosphate carboxylase small chain (EC 4.1.1.39)	Ribulose bisphosphate carboxylase, small chain
fig|6666666.1078210.peg.1938	85248.5	Carbon storage regulator	Could accelerate the degradation of some genes transcripts potentially through selective RNA binding
fig|6666666.1078210.peg.847	25842.7	Ribulose bisphosphate carboxylase large chain (EC 4.1.1.39)	RuBisCO catalyzes two reactions the carboxylation of D- ribulose 1,5-bisphosphate, the primary event in carbon dioxide fixation, as well as the oxidative fragmentation of the pentose substrate. Both reactions occur simultaneously and in competition at the same active site
fig|6666666.1078210.peg.3241	23149.1	tRNA 2-thiouridine synthesis protein TusE @ Sulfur redox associated protein DsrC	part of a sulfur-relay system
fig|6666666.1078210.peg.3960	21797.4	Heat shock protein 10 kDa family chaperone GroES	Binds to Cpn60 in the presence of Mg-ATP and suppresses the ATPase activity of the latter
fig|6666666.1078210.peg.4049	20403.7	Adenylylsulfate reductase beta-subunit (EC 1.8.99.2)	Adenosine-5'-phosphosulfate reductase beta subunit
fig|6666666.1078210.peg.2539	19497.2	hypothetical protein	Hemerythrin HHE cation binding domain
fig|6666666.1078210.peg.1615	14064.8	RNA-binding protein	PFAM RNA recognition motif
fig|6666666.1078210.peg.4209	11389.4	Rubrerythrin	PFAM Rubrerythrin
fig|6666666.1078210.peg.2779	11051.1	Cold shock protein of CSP family	COG1278 Cold shock proteins
fig|6666666.1078210.peg.223	9815.19	hypothetical protein	Gram-negative porin
fig|6666666.1078210.peg.3703	9543.02	hypothetical protein	PFAM cytochrome c, class I
fig|6666666.1078210.peg.4093	8378.09	hypothetical protein	DsrC like protein
fig|6666666.1078210.peg.2072	7450.81	hypothetical protein	Domain of unknown function (DUF4426)
fig|6666666.1078210.peg.3252	6625.97	tRNA 2-thiouridine synthesis protein TusE	part of a sulfur-relay system
fig|6666666.1078210.peg.4048	6611.64	Adenylylsulfate reductase alpha-subunit (EC 1.8.99.2)	Fumarate reductase flavoprotein C-term
fig|6666666.1078210.peg.1640	5755.12	Acyl carrier protein	Carrier of the growing fatty acid chain in fatty acid biosynthesis
fig|6666666.1078210.peg.8	5607.31	RNA-binding protein	RNA recognition motif. (a.k.a. RRM, RBD, or RNP domain)
fig|6666666.1078210.peg.3959	5530.88	Heat shock protein 60 kDa family chaperone GroEL	Prevents misfolding and promotes the refolding and proper assembly of unfolded polypeptides generated under stress conditions
fig|6666666.1078210.peg.844	5107.81	hypothetical protein	23S rRNA-intervening sequence protein
fig|6666666.1078210.peg.3219	4436.94	Sulfur oxidation cycle carrier protein%2C SoxZ subunit	Sulphur oxidation protein SoxZ
fig|6666666.1078210.peg.706	4070.14	NAD-dependent glyceraldehyde-3-phosphate dehydrogenase (EC 1.2.1.12)	Belongs to the glyceraldehyde-3-phosphate dehydrogenase family
fig|6666666.1078210.peg.1429	3940.57	RNA-binding protein Hfq	RNA chaperone that binds small regulatory RNA (sRNAs) and mRNAs to facilitate mRNA translational regulation in response to envelope stress, environmental stress and changes in metabolite concentrations. Also binds with high specificity to tRNAs
fig|6666666.1078210.peg.3379	3939.32	Cytochrome c553	PFAM Cytochrome C
fig|6666666.1078210.peg.580	3899.09	UPF0033 protein RGE_33990	Belongs to the sulfur carrier protein TusA family
fig|6666666.1078210.peg.3597	3720.44	hypothetical protein	Domain of unknown function (DUF5063)
fig|6666666.1078210.peg.556	3635.52	DNA-binding protein HU-beta	Histone-like DNA-binding protein which is capable of wrapping DNA to stabilize it, and thus to prevent its denaturation under extreme environmental conditions
fig|6666666.1078210.peg.256	3251.47	hypothetical protein	integral membrane protein
fig|6666666.1078210.peg.3823	3232.89	hypothetical protein	CBS domain
fig|6666666.1078210.peg.412	3164.94	LSU ribosomal protein L24p (L26e)	One of the proteins that surrounds the polypeptide exit tunnel on the outside of the subunit
fig|6666666.1078210.peg.581	3034.73	Peroxiredoxin family protein	DsrE/DsrF/DrsH-like family
fig|6666666.1078210.peg.4220	2922.05	hypothetical protein	Protein of unknown function (DUF3135)
fig|6666666.1078210.peg.4029	2906.01	hypothetical protein	Bacterial DNA-binding protein
fig|6666666.1078210.peg.3218	2770.76	Sulfur oxidation cycle carrier protein%2C SoxY subunit	Sulfur oxidation protein SoxY
fig|6666666.1078210.peg.197	2657.13	Glutamate synthase [NADPH] large chain (EC 1.4.1.13)	Zinc finger cdgsh-type domain protein
fig|6666666.1078210.peg.845	2581.09	Rubisco activation protein CbbQ	CbbQ/NirQ/NorQ C-terminal
fig|6666666.1078210.peg.950	2537.17	Glutathione peroxidase (EC 1.11.1.9)	Glutathione peroxidase
fig|6666666.1078210.peg.3988	2519.5	Ribosome hibernation promoting factor Hpf	COG1544 Ribosome-associated protein Y (PSrp-1)
fig|6666666.1078210.peg.3380	2505.2	Flavocytochrome c:sulfide dehydrogenase	Flavocytochrome c sulphide dehydrogenase, flavin-binding
fig|6666666.1078210.peg.3242	2369.28	tRNA 5-methylaminomethyl-2-thiouridine synthase subunit TusB	tRNA wobble position uridine thiolation
fig|6666666.1078210.peg.1322	2277.62	hypothetical protein	Protein of unknown function (DUF2909)
fig|6666666.1078210.peg.2643	2134.29	Cold shock protein of CSP family	Cold shock
fig|6666666.1078210.peg.422	2108.57	LSU ribosomal protein L36p @ LSU ribosomal protein L36p%2C zinc-dependent	Belongs to the bacterial ribosomal protein bL36 family
fig|6666666.1078210.peg.2534	2082.35	Thiol peroxidase%2C Tpx-type (EC 1.11.1.15)	Thiol-specific peroxidase that catalyzes the reduction of hydrogen peroxide and organic hydroperoxides to water and alcohols, respectively. Plays a role in cell protection against oxidative stress by detoxifying peroxides
fig|6666666.1078210.peg.498	2018.1	LSU ribosomal protein L28p @ LSU ribosomal protein L28p%2C zinc-independent	Belongs to the bacterial ribosomal protein bL28 family
fig|6666666.1078210.peg.423	2016.12	SSU ribosomal protein S13p (S18e)	Located at the top of the head of the 30S subunit, it contacts several helices of the 16S rRNA. In the 70S ribosome it contacts the 23S rRNA (bridge B1a) and protein L5 of the 50S subunit (bridge B1b), connecting the 2 subunits
fig|6666666.1078210.peg.3243	1896.04	tRNA 5-methylaminomethyl-2-thiouridine synthase subunit TusC	Belongs to the DsrF TusC family
fig|6666666.1078210.peg.3692	1873.36	hypothetical protein	part of a sulfur-relay system
fig|6666666.1078210.peg.1635	1832.1	LSU ribosomal protein L32p @ LSU ribosomal protein L32p%2C zinc-independent	Belongs to the bacterial ribosomal protein bL32 family
fig|6666666.1078210.peg.414	1824.35	SSU ribosomal protein S14p (S29e) @ SSU ribosomal protein S14p (S29e)%2C zinc-independent	Binds 16S rRNA, required for the assembly of 30S particles and may also be responsible for determining the conformation of the 16S rRNA at the A site
fig|6666666.1078210.peg.443	1716.26	DsrC family protein	Part of a sulfur-relay system
fig|6666666.1078210.peg.4221	1698.28	LSU ribosomal protein L31p @ LSU ribosomal protein L31p%2C zinc-dependent	50S ribosomal protein L31
fig|6666666.1078210.peg.392	1584.55	LSU ribosomal protein L7p/L12p (P1/P2)	Forms part of the ribosomal stalk which helps the ribosome interact with GTP-bound translation factors. Is thus essential for accurate translation
fig|6666666.1078210.peg.2704	1499.27	Response regulator receiver protein in cluster with DNA polymerase III epsilon subunit	cheY-homologous receiver domain
fig|6666666.1078210.peg.3244	1471.73	tRNA 5-methylaminomethyl-2-thiouridine synthase subunit TusD	conserved protein involved in intracellular sulfur reduction
fig|6666666.1078210.peg.1081	1466.93	SSU ribosomal protein S15p (S13e)	Forms an intersubunit bridge (bridge B4) with the 23S rRNA of the 50S subunit in the ribosome
fig|6666666.1078210.peg.3624	1447.52	hypothetical protein	Dodecin
fig|6666666.1078210.peg.1364	1394.91	Integration host factor beta subunit	This protein is one of the two subunits of integration host factor, a specific DNA-binding protein that functions in genetic recombination as well as in transcriptional and translational control
fig|6666666.1078210.peg.388	1388.95	LSU ribosomal protein L11p (L12e)	Forms part of the ribosomal stalk which helps the ribosome interact with GTP-bound translation factors
fig|6666666.1078210.peg.427	1384.54	LSU ribosomal protein L17p	Ribosomal protein L17
fig|6666666.1078210.peg.2585	1365.58	Superoxide dismutase [Fe] (EC 1.15.1.1)	Destroys radicals which are normally produced within the cells and which are toxic to biological systems
fig|6666666.1078210.peg.411	1341.21	LSU ribosomal protein L14p (L23e)	Binds to 23S rRNA. Forms part of two intersubunit bridges in the 70S ribosome
fig|6666666.1078210.peg.1152	1322.69	Sulfate adenylyltransferase (EC 2.7.7.4)	Belongs to the sulfate adenylyltransferase family
fig|6666666.1078210.peg.1099	1313.58	Thioredoxin	Belongs to the thioredoxin family
fig|6666666.1078210.peg.497	1277.89	LSU ribosomal protein L33p @ LSU ribosomal protein L33p%2C zinc-independent	Belongs to the bacterial ribosomal protein bL33 family
fig|6666666.1078210.peg.870	1265.13	hypothetical protein	Belongs to the small heat shock protein (HSP20) family
fig|6666666.1078210.peg.1916	1257.09	Translation initiation factor 3	IF-3 binds to the 30S ribosomal subunit and shifts the equilibrum between 70S ribosomes and their 50S and 30S subunits in favor of the free subunits, thus enhancing the availability of 30S subunits on which protein synthesis initiation begins
fig|6666666.1078210.peg.406	1198.05	LSU ribosomal protein L22p (L17e)	The globular domain of the protein is located near the polypeptide exit tunnel on the outside of the subunit, while an extended beta-hairpin is found that lines the wall of the exit tunnel in the center of the 70S ribosome
fig|6666666.1078210.peg.2509	1162.94	T6SS component Hcp	Type VI secretion system effector, Hcp
fig|6666666.1078210.peg.1326	1161.6	Cytochrome c oxidase polypeptide I (EC 1.9.3.1)	Cytochrome c oxidase is the component of the respiratory chain that catalyzes the reduction of oxygen to water. Subunits 1- 3 form the functional core of the enzyme complex. CO I is the catalytic subunit of the enzyme. Electrons originating in cytochrome c are transferred via the copper A center of subunit 2 and heme A of subunit 1 to the bimetallic center formed by heme A3 and copper B
fig|6666666.1078210.peg.424	1143.84	SSU ribosomal protein S11p (S14e)	Located on the platform of the 30S subunit, it bridges several disparate RNA helices of the 16S rRNA. Forms part of the Shine-Dalgarno cleft in the 70S ribosome
fig|6666666.1078210.peg.403	1081.62	LSU ribosomal protein L23p (L23Ae)	One of the early assembly proteins it binds 23S rRNA. One of the proteins that surrounds the polypeptide exit tunnel on the outside of the ribosome. Forms the main docking site for trigger factor binding to the ribosome

## Sheet: Table_S2_top100_Ctena
Table S2. Genes ranked among the top 100 highest transcribed by the symbiont associated with Ctena imbricatula based on the median TPM values without hypothetical proteins.
target_id	median_tpm	RAST_annotation	Eggnog_annotation
fig|6666666.1078210.peg.1938	78449.9	Carbon storage regulator	Could accelerate the degradation of some genes transcripts potentially through selective RNA binding
fig|6666666.1078210.peg.2779	38508.6	Cold shock protein of CSP family	COG1278 Cold shock proteins
fig|6666666.1078210.peg.1615	17585.0	RNA-binding protein	PFAM RNA recognition motif
fig|6666666.1078210.peg.4093	15535.3	hypothetical protein	DsrC like protein
fig|6666666.1078210.peg.3241	14797.6	tRNA 2-thiouridine synthesis protein TusE @ Sulfur redox associated protein DsrC	part of a sulfur-relay system
fig|6666666.1078210.peg.1640	14695.5	Acyl carrier protein	Carrier of the growing fatty acid chain in fatty acid biosynthesis
fig|6666666.1078210.peg.4049	12928.2	Adenylylsulfate reductase beta-subunit (EC 1.8.99.2)	Adenosine-5'-phosphosulfate reductase beta subunit
fig|6666666.1078210.peg.4209	11096.7	Rubrerythrin	PFAM Rubrerythrin
fig|6666666.1078210.peg.846	9600.54	Ribulose bisphosphate carboxylase small chain (EC 4.1.1.39)	Ribulose bisphosphate carboxylase, small chain
fig|6666666.1078210.peg.580	8627.18	UPF0033 protein RGE_33990	Belongs to the sulfur carrier protein TusA family
fig|6666666.1078210.peg.2539	8622.24	hypothetical protein	Hemerythrin HHE cation binding domain
fig|6666666.1078210.peg.1783	7667.9	hypothetical protein	Cytochrome c
fig|6666666.1078210.peg.223	7374.47	hypothetical protein	Gram-negative porin
fig|6666666.1078210.peg.556	7213.49	DNA-binding protein HU-beta	Histone-like DNA-binding protein which is capable of wrapping DNA to stabilize it, and thus to prevent its denaturation under extreme environmental conditions
fig|6666666.1078210.peg.3032	5925.78	4Fe-4S ferredoxin%2C nitrogenase-associated	PFAM 4Fe-4S binding domain
fig|6666666.1078210.peg.256	5574.28	hypothetical protein	integral membrane protein
fig|6666666.1078210.peg.1429	5284.5	RNA-binding protein Hfq	RNA chaperone that binds small regulatory RNA (sRNAs) and mRNAs to facilitate mRNA translational regulation in response to envelope stress, environmental stress and changes in metabolite concentrations. Also binds with high specificity to tRNAs
fig|6666666.1078210.peg.3219	5043.88	Sulfur oxidation cycle carrier protein%2C SoxZ subunit	Sulphur oxidation protein SoxZ
fig|6666666.1078210.peg.3703	5008.51	hypothetical protein	PFAM cytochrome c, class I
fig|6666666.1078210.peg.3252	4994.64	tRNA 2-thiouridine synthesis protein TusE	part of a sulfur-relay system
fig|6666666.1078210.peg.4048	4813.36	Adenylylsulfate reductase alpha-subunit (EC 1.8.99.2)	Fumarate reductase flavoprotein C-term
fig|6666666.1078210.peg.3988	4627.95	Ribosome hibernation promoting factor Hpf	COG1544 Ribosome-associated protein Y (PSrp-1)
fig|6666666.1078210.peg.468	4244.95	hypothetical protein	Belongs to the N-Me-Phe pilin family
fig|6666666.1078210.peg.423	4227.31	SSU ribosomal protein S13p (S18e)	Located at the top of the head of the 30S subunit, it contacts several helices of the 16S rRNA. In the 70S ribosome it contacts the 23S rRNA (bridge B1a) and protein L5 of the 50S subunit (bridge B1b), connecting the 2 subunits
fig|6666666.1078210.peg.1322	4156.38	hypothetical protein	Protein of unknown function (DUF2909)
fig|6666666.1078210.peg.197	3810.47	Glutamate synthase [NADPH] large chain (EC 1.4.1.13)	Zinc finger cdgsh-type domain protein
fig|6666666.1078210.peg.3046	3385.0	Ferredoxin	Ferredoxin
fig|6666666.1078210.peg.8	3348.94	RNA-binding protein	RNA recognition motif. (a.k.a. RRM, RBD, or RNP domain)
fig|6666666.1078210.peg.3960	3324.43	Heat shock protein 10 kDa family chaperone GroES	Binds to Cpn60 in the presence of Mg-ATP and suppresses the ATPase activity of the latter
fig|6666666.1078210.peg.3036	3220.86	Nitrogenase (molybdenum-iron) reductase and maturation protein NifH	The key enzymatic reactions in nitrogen fixation are catalyzed by the nitrogenase complex, which has 2 components the iron protein and the molybdenum-iron protein
fig|6666666.1078210.peg.1778	3012.93	Heat shock protein 60 kDa family chaperone GroEL
fig|6666666.1078210.peg.3047	2782.92	Ferredoxin	ferredoxin
fig|6666666.1078210.peg.581	2688.6	Peroxiredoxin family protein	DsrE/DsrF/DrsH-like family
fig|6666666.1078210.peg.3624	2665.05	hypothetical protein	Dodecin
fig|6666666.1078210.peg.4207	2657.09	Ferritin/ribonucleotide reductase-like protein	Evidence 4 Homologs of previously reported genes of
fig|6666666.1078210.peg.3597	2586.09	hypothetical protein	Domain of unknown function (DUF5063)
fig|6666666.1078210.peg.2643	2584.39	Cold shock protein of CSP family	Cold shock
fig|6666666.1078210.peg.2072	2526.25	hypothetical protein	Domain of unknown function (DUF4426)
fig|6666666.1078210.peg.3451	2522.5	hypothetical protein	DsrC like protein
fig|6666666.1078210.peg.4029	2385.1	hypothetical protein	Bacterial DNA-binding protein
fig|6666666.1078210.peg.847	2329.1	Ribulose bisphosphate carboxylase large chain (EC 4.1.1.39)	RuBisCO catalyzes two reactions the carboxylation of D- ribulose 1,5-bisphosphate, the primary event in carbon dioxide fixation, as well as the oxidative fragmentation of the pentose substrate. Both reactions occur simultaneously and in competition at the same active site
fig|6666666.1078210.peg.1926	2308.82	Sulfur oxidation cycle carrier protein SoxY-Cys110-persulfide--sulfur compound transferase%2C SoxX subunit	Sulfur oxidation
fig|6666666.1078210.peg.3379	2303.17	Cytochrome c553	PFAM Cytochrome C
fig|6666666.1078210.peg.3242	2164.78	tRNA 5-methylaminomethyl-2-thiouridine synthase subunit TusB	tRNA wobble position uridine thiolation
fig|6666666.1078210.peg.2509	1886.64	T6SS component Hcp	Type VI secretion system effector, Hcp
fig|6666666.1078210.peg.1782	1873.52	hypothetical protein	component of anaerobic
fig|6666666.1078210.peg.3823	1719.52	hypothetical protein	CBS domain
fig|6666666.1078210.peg.2534	1650.04	Thiol peroxidase%2C Tpx-type (EC 1.11.1.15)	Thiol-specific peroxidase that catalyzes the reduction of hydrogen peroxide and organic hydroperoxides to water and alcohols, respectively. Plays a role in cell protection against oxidative stress by detoxifying peroxides
fig|6666666.1078210.peg.3218	1605.12	Sulfur oxidation cycle carrier protein%2C SoxY subunit	Sulfur oxidation protein SoxY
fig|6666666.1078210.peg.3033	1593.36	NifT protein	PFAM NifT FixU
fig|6666666.1078210.peg.4206	1591.25	Hypothetical protein i Rubrerythrin cluster	Protein of unknown function (DUF3501)
fig|6666666.1078210.peg.1113	1585.25	Iron-sulfur cluster regulator IscR	Regulates the transcription of several operons and genes involved in the biogenesis of Fe-S clusters and Fe-S-containing proteins
fig|6666666.1078210.peg.828	1569.51	hypothetical protein	Sterol carrier protein
fig|6666666.1078210.peg.1081	1536.83	SSU ribosomal protein S15p (S13e)	Forms an intersubunit bridge (bridge B4) with the 23S rRNA of the 50S subunit in the ribosome
fig|6666666.1078210.peg.1781	1522.02	4Fe-4S ferredoxin%2C iron-sulfur binding	PFAM 4Fe-4S ferredoxin, iron-sulfur binding domain protein
fig|6666666.1078210.peg.3244	1499.51	tRNA 5-methylaminomethyl-2-thiouridine synthase subunit TusD	conserved protein involved in intracellular sulfur reduction
fig|6666666.1078210.peg.3051	1410.11	4Fe-4S ferredoxin%2C nitrogenase-associated	4Fe-4S dicluster domain
fig|6666666.1078210.peg.1152	1365.96	Sulfate adenylyltransferase (EC 2.7.7.4)	Belongs to the sulfate adenylyltransferase family
fig|6666666.1078210.peg.3246	1345.85	Dissimilatory sulfite reductase%2C alpha subunit (EC 1.8.99.5)	TIGRFAM sulfite reductase, dissimilatory-type alpha subunit
fig|6666666.1078210.peg.706	1331.93	NAD-dependent glyceraldehyde-3-phosphate dehydrogenase (EC 1.2.1.12)	Belongs to the glyceraldehyde-3-phosphate dehydrogenase family
fig|6666666.1078210.peg.414	1287.65	SSU ribosomal protein S14p (S29e) @ SSU ribosomal protein S14p (S29e)%2C zinc-independent	Binds 16S rRNA, required for the assembly of 30S particles and may also be responsible for determining the conformation of the 16S rRNA at the A site
fig|6666666.1078210.peg.498	1276.57	LSU ribosomal protein L28p @ LSU ribosomal protein L28p%2C zinc-independent	Belongs to the bacterial ribosomal protein bL28 family
fig|6666666.1078210.peg.3380	1274.97	Flavocytochrome c:sulfide dehydrogenase	Flavocytochrome c sulphide dehydrogenase, flavin-binding
fig|6666666.1078210.peg.3596	1234.8	hypothetical protein	Belongs to the HesB IscA family
fig|6666666.1078210.peg.4173	1204.52	ATP synthase F0 sector subunit c (EC 3.6.3.14)	F(1)F(0) ATP synthase produces ATP from ADP in the presence of a proton or sodium gradient. F-type ATPases consist of two structural domains, F(1) containing the extramembraneous catalytic core and F(0) containing the membrane proton channel, linked together by a central stalk and a peripheral stalk. During catalysis, ATP synthesis in the catalytic domain of F(1) is coupled via a rotary mechanism…
fig|6666666.1078210.peg.3959	1192.57	Heat shock protein 60 kDa family chaperone GroEL	Prevents misfolding and promotes the refolding and proper assembly of unfolded polypeptides generated under stress conditions
fig|6666666.1078210.peg.1916	1185.03	Translation initiation factor 3	IF-3 binds to the 30S ribosomal subunit and shifts the equilibrum between 70S ribosomes and their 50S and 30S subunits in favor of the free subunits, thus enhancing the availability of 30S subunits on which protein synthesis initiation begins

## Sheet: Table_S2_top100_Clathrolucina
Table S2. Genes ranked among the top 100 highest transcribed by the symbiont associated with Clathrolucina costata based on the median TPM values without hypothetical proteins.
target_id	median_tpm	RAST_annotation	Eggnog_annotation
fig|6666666.1078210.peg.1938	83987.0	Carbon storage regulator	Could accelerate the degradation of some genes transcripts potentially through selective RNA binding
fig|6666666.1078210.peg.3241	30866.8	tRNA 2-thiouridine synthesis protein TusE @ Sulfur redox associated protein DsrC	part of a sulfur-relay system
fig|6666666.1078210.peg.3960	30700.2	Heat shock protein 10 kDa family chaperone GroES	Binds to Cpn60 in the presence of Mg-ATP and suppresses the ATPase activity of the latter
fig|6666666.1078210.peg.2779	20704.4	Cold shock protein of CSP family	COG1278 Cold shock proteins
fig|6666666.1078210.peg.846	19133.9	Ribulose bisphosphate carboxylase small chain (EC 4.1.1.39)	Ribulose bisphosphate carboxylase, small chain
fig|6666666.1078210.peg.580	16707.3	UPF0033 protein RGE_33990	Belongs to the sulfur carrier protein TusA family
fig|6666666.1078210.peg.4209	16627.1	Rubrerythrin	PFAM Rubrerythrin
fig|6666666.1078210.peg.1615	15955.4	RNA-binding protein	PFAM RNA recognition motif
fig|6666666.1078210.peg.4049	15401.7	Adenylylsulfate reductase beta-subunit (EC 1.8.99.2)	Adenosine-5'-phosphosulfate reductase beta subunit
fig|6666666.1078210.peg.1783	11394.1	hypothetical protein	Cytochrome c
fig|6666666.1078210.peg.1640	11226.5	Acyl carrier protein	Carrier of the growing fatty acid chain in fatty acid biosynthesis
fig|6666666.1078210.peg.3703	8844.34	hypothetical protein	PFAM cytochrome c, class I
fig|6666666.1078210.peg.4029	7614.07	hypothetical protein	Bacterial DNA-binding protein
fig|6666666.1078210.peg.3219	7527.65	Sulfur oxidation cycle carrier protein%2C SoxZ subunit	Sulphur oxidation protein SoxZ
fig|6666666.1078210.peg.223	6956.14	hypothetical protein	Gram-negative porin
fig|6666666.1078210.peg.3959	6531.75	Heat shock protein 60 kDa family chaperone GroEL	Prevents misfolding and promotes the refolding and proper assembly of unfolded polypeptides generated under stress conditions
fig|6666666.1078210.peg.4048	6470.93	Adenylylsulfate reductase alpha-subunit (EC 1.8.99.2)	Fumarate reductase flavoprotein C-term
fig|6666666.1078210.peg.2539	6188.59	hypothetical protein	Hemerythrin HHE cation binding domain
fig|6666666.1078210.peg.3032	6011.69	4Fe-4S ferredoxin%2C nitrogenase-associated	PFAM 4Fe-4S binding domain
fig|6666666.1078210.peg.4093	5833.26	hypothetical protein	DsrC like protein
fig|6666666.1078210.peg.556	5342.86	DNA-binding protein HU-beta	Histone-like DNA-binding protein which is capable of wrapping DNA to stabilize it, and thus to prevent its denaturation under extreme environmental conditions
fig|6666666.1078210.peg.3046	5098.09	Ferredoxin	Ferredoxin
fig|6666666.1078210.peg.847	5005.98	Ribulose bisphosphate carboxylase large chain (EC 4.1.1.39)	RuBisCO catalyzes two reactions the carboxylation of D- ribulose 1,5-bisphosphate, the primary event in carbon dioxide fixation, as well as the oxidative fragmentation of the pentose substrate. Both reactions occur simultaneously and in competition at the same active site
fig|6666666.1078210.peg.3252	4824.66	tRNA 2-thiouridine synthesis protein TusE	part of a sulfur-relay system
fig|6666666.1078210.peg.581	4507.25	Peroxiredoxin family protein	DsrE/DsrF/DrsH-like family
fig|6666666.1078210.peg.3047	4378.29	Ferredoxin	ferredoxin
fig|6666666.1078210.peg.3242	4112.69	tRNA 5-methylaminomethyl-2-thiouridine synthase subunit TusB	tRNA wobble position uridine thiolation
fig|6666666.1078210.peg.3036	4075.44	Nitrogenase (molybdenum-iron) reductase and maturation protein NifH	The key enzymatic reactions in nitrogen fixation are catalyzed by the nitrogenase complex, which has 2 components the iron protein and the molybdenum-iron protein
fig|6666666.1078210.peg.256	3735.63	hypothetical protein	integral membrane protein
fig|6666666.1078210.peg.197	3718.0	Glutamate synthase [NADPH] large chain (EC 1.4.1.13)	Zinc finger cdgsh-type domain protein
fig|6666666.1078210.peg.8	3574.24	RNA-binding protein	RNA recognition motif. (a.k.a. RRM, RBD, or RNP domain)
fig|6666666.1078210.peg.828	3574.23	hypothetical protein	Sterol carrier protein
fig|6666666.1078210.peg.3218	3232.06	Sulfur oxidation cycle carrier protein%2C SoxY subunit	Sulfur oxidation protein SoxY
fig|6666666.1078210.peg.1782	3071.51	hypothetical protein	component of anaerobic
fig|6666666.1078210.peg.706	2956.32	NAD-dependent glyceraldehyde-3-phosphate dehydrogenase (EC 1.2.1.12)	Belongs to the glyceraldehyde-3-phosphate dehydrogenase family
fig|6666666.1078210.peg.3243	2710.32	tRNA 5-methylaminomethyl-2-thiouridine synthase subunit TusC	Belongs to the DsrF TusC family
fig|6666666.1078210.peg.579	2684.07	hypothetical protein	Pfam Rhodanese-like
fig|6666666.1078210.peg.3051	2584.71	4Fe-4S ferredoxin%2C nitrogenase-associated	4Fe-4S dicluster domain
fig|6666666.1078210.peg.4046	2577.97	Pterin-4-alpha-carbinolamine dehydratase (EC 4.2.1.96)	pterin-4-alpha-carbinolamine dehydratase
fig|6666666.1078210.peg.1563	2571.78	hypothetical protein	Cytochrome C oxidase, cbb3-type, subunit III
fig|6666666.1078210.peg.2643	2460.47	Cold shock protein of CSP family	Cold shock
fig|6666666.1078210.peg.443	2432.15	DsrC family protein	Part of a sulfur-relay system
fig|6666666.1078210.peg.3596	2352.77	hypothetical protein	Belongs to the HesB IscA family
fig|6666666.1078210.peg.1099	2345.58	Thioredoxin	Belongs to the thioredoxin family
fig|6666666.1078210.peg.1429	2299.0	RNA-binding protein Hfq	RNA chaperone that binds small regulatory RNA (sRNAs) and mRNAs to facilitate mRNA translational regulation in response to envelope stress, environmental stress and changes in metabolite concentrations. Also binds with high specificity to tRNAs
fig|6666666.1078210.peg.3244	2277.62	tRNA 5-methylaminomethyl-2-thiouridine synthase subunit TusD	conserved protein involved in intracellular sulfur reduction
fig|6666666.1078210.peg.1560	2195.92	hypothetical protein	COG2863 Cytochrome c553
fig|6666666.1078210.peg.1781	2174.31	4Fe-4S ferredoxin%2C iron-sulfur binding	PFAM 4Fe-4S ferredoxin, iron-sulfur binding domain protein
fig|6666666.1078210.peg.3988	2088.13	Ribosome hibernation promoting factor Hpf	COG1544 Ribosome-associated protein Y (PSrp-1)
fig|6666666.1078210.peg.4207	2052.93	Ferritin/ribonucleotide reductase-like protein	Evidence 4 Homologs of previously reported genes of
fig|6666666.1078210.peg.3033	1947.11	NifT protein	PFAM NifT FixU
fig|6666666.1078210.peg.1322	1840.8	hypothetical protein	Protein of unknown function (DUF2909)
fig|6666666.1078210.peg.2585	1764.81	Superoxide dismutase [Fe] (EC 1.15.1.1)	Destroys radicals which are normally produced within the cells and which are toxic to biological systems
fig|6666666.1078210.peg.2130	1716.83	Uncharacterized membrane protein RSP_0589	sulfurtransferase
fig|6666666.1078210.peg.423	1703.79	SSU ribosomal protein S13p (S18e)	Located at the top of the head of the 30S subunit, it contacts several helices of the 16S rRNA. In the 70S ribosome it contacts the 23S rRNA (bridge B1a) and protein L5 of the 50S subunit (bridge B1b), connecting the 2 subunits
fig|6666666.1078210.peg.3917	1669.58	Glycine cleavage system H protein	The glycine cleavage system catalyzes the degradation of glycine. The H protein shuttles the methylamine group of glycine from the P protein to the T protein
fig|6666666.1078210.peg.412	1666.65	LSU ribosomal protein L24p (L26e)	One of the proteins that surrounds the polypeptide exit tunnel on the outside of the subunit
fig|6666666.1078210.peg.3246	1653.66	Dissimilatory sulfite reductase%2C alpha subunit (EC 1.8.99.5)	TIGRFAM sulfite reductase, dissimilatory-type alpha subunit
fig|6666666.1078210.peg.1926	1599.45	Sulfur oxidation cycle carrier protein SoxY-Cys110-persulfide--sulfur compound transferase%2C SoxX subunit	Sulfur oxidation
fig|6666666.1078210.peg.1113	1586.46	Iron-sulfur cluster regulator IscR	Regulates the transcription of several operons and genes involved in the biogenesis of Fe-S clusters and Fe-S-containing proteins
fig|6666666.1078210.peg.1916	1577.57	Translation initiation factor 3	IF-3 binds to the 30S ribosomal subunit and shifts the equilibrum between 70S ribosomes and their 50S and 30S subunits in favor of the free subunits, thus enhancing the availability of 30S subunits on which protein synthesis initiation begins
fig|6666666.1078210.peg.3020	1576.18	4Fe-4S ferredoxin%2C nitrogenase-associated	TIGRFAM ferredoxin III
fig|6666666.1078210.peg.2509	1538.12	T6SS component Hcp	Type VI secretion system effector, Hcp
fig|6666666.1078210.peg.1780	1536.92	Anaerobic dimethyl sulfoxide reductase chain A (EC 1.8.5.3)%2C molybdopterin-binding domain	Belongs to the prokaryotic molybdopterin-containing oxidoreductase family
fig|6666666.1078210.peg.4206	1508.66	Hypothetical protein i Rubrerythrin cluster	Protein of unknown function (DUF3501)
fig|6666666.1078210.peg.3022	1478.48	NifX-associated protein	Protein of unknown function, DUF269
fig|6666666.1078210.peg.3097	1464.71	NADH ubiquinone oxidoreductase chain A (EC 1.6.5.3)	NDH-1 shuttles electrons from NADH, via FMN and iron- sulfur (Fe-S) centers, to quinones in the respiratory chain. The immediate electron acceptor for the enzyme in this species is believed to be ubiquinone. Couples the redox reaction to proton translocation (for every two electrons transferred, four hydrogen ions are translocated across the cytoplasmic membrane), and thus conserves the redox ene…
fig|6666666.1078210.peg.3015	1464.07	hypothetical protein	Iron-sulphur cluster biosynthesis
fig|6666666.1078210.peg.422	1463.23	LSU ribosomal protein L36p @ LSU ribosomal protein L36p%2C zinc-dependent	Belongs to the bacterial ribosomal protein bL36 family
fig|6666666.1078210.peg.3245	1398.76	Dissimilatory sulfite reductase%2C beta subunit (EC 1.8.99.5)	TIGRFAM sulfite reductase, dissimilatory-type beta subunit
fig|6666666.1078210.peg.410	1391.14	SSU ribosomal protein S17p (S11e)	One of the primary rRNA binding proteins, it binds specifically to the 5'-end of 16S ribosomal RNA
fig|6666666.1078210.peg.4290	1384.68	Rubredoxin	rubredoxin
fig|6666666.1078210.peg.4173	1364.63	ATP synthase F0 sector subunit c (EC 3.6.3.14)	F(1)F(0) ATP synthase produces ATP from ADP in the presence of a proton or sodium gradient. F-type ATPases consist of two structural domains, F(1) containing the extramembraneous catalytic core and F(0) containing the membrane proton channel, linked together by a central stalk and a peripheral stalk. During catalysis, ATP synthesis in the catalytic domain of F(1) is coupled via a rotary mechanism…
fig|6666666.1078210.peg.2955	1339.46	Iron-sulfur cluster assembly iron binding protein IscA	Is able to transfer iron-sulfur clusters to apo- ferredoxin. Multiple cycles of 2Fe2S cluster formation and transfer are observed, suggesting that IscA acts catalytically. Recruits intracellular free iron so as to provide iron for the assembly of transient iron-sulfur cluster in IscU in the presence of IscS, L-cysteine and the thioredoxin reductase system

## Sheet: Table_S3_DEGs_Codakia
Table S3. Differentially expressed genes (DESeq2 output) of Ca. Thiodiazotropha endolucinida associated with Codakia orbicularis (Large Dataset) with RAST and Eggnog annotation.
target_id	baseMean	log2FoldChange	lfcSE	pvalue	padj	RAST_annotation	COG_category	Description	Preferred_name	GOs	EC	KEGG_ko	KEGG_Pathway	KEGG_Module
fig|6666666.1078210.peg.1159	16.3202	-3.34851	0.483812	0.0000000010826525668	0.0000003029142138	hypothetical protein	S	Spondin_N	-	-	-	-	-	-
fig|6666666.1078210.peg.1218	19.8297	-1.45589	0.480639	0.0016038279247638999	0.0359843229031126	hypothetical protein	M	PFAM lipopolysaccharide biosynthesis	-	-	-	-	-	-
fig|6666666.1078210.peg.1335	8.08327	-1.77148	0.67946	0.0013223305368157000	0.0362610510193049	hypothetical protein	S	Transglycosylase associated protein	-	-	-	-	-	-
fig|6666666.1078210.peg.1338	82.0639	-2.24926	0.392423	0.0000006636716581204	0.0000920416823224	hypothetical protein	S	Bacterial protein of unknown function (DUF924)	-	-	-	-	-	-
fig|6666666.1078210.peg.1402	86.4818	-1.64019	0.482442	0.0004824488375397000	0.0183547877561286	SOS-response repressor and protease LexA (EC 3.4.21.88)	K	Represses a number of genes involved in the response to DNA damage (SOS response), including recA and lexA. In the presence of single-stranded DNA, RecA interacts with LexA causing an autocatalytic cleavage which disrupts the DNA-binding part of LexA, leading to derepression of the SOS regulon and eventually DNA repair	lexA	-	-	-	-	-
fig|6666666.1078210.peg.144	28.6121	-2.02395	0.449188	0.0000220738220045268	0.0018630991073385	Sensory box histidine kinase	T	Histidine kinase	-	-	-	-	-	-
fig|6666666.1078210.peg.1454	3.86699	-2.19816	1.40974	0.0023693968306083999	0.0462524454221681	Mobile element protein	L	Transposase	-	-	-	ko:K07483	-	-
fig|6666666.1078210.peg.1871	18.3806	-2.54897	0.4994	0.0000032043083354949	0.0003469690795075	hypothetical protein
fig|6666666.1078210.peg.1874	138.034	-1.28119	0.341461	0.0014323429186611999	0.0359843229031126	hypothetical protein	S	membrane	-	-	-	-	-	-
fig|6666666.1078210.peg.1876	122.056	-1.36594	0.330955	0.0004823072662352000	0.0249439667022281	Response regulator	T	cheY-homologous receiver domain	-	-	-	-	-	-
fig|6666666.1078210.peg.1935	129.97	-1.50762	0.333971	0.0001026842956099000	0.0079344059155548	hypothetical protein	S	Modulates RecA activity	recX	GO:0003674,GO:0005488,GO:0005515,GO:0006282,GO:0006950,GO:0006974,GO:0007154,GO:0008150,GO:0009432,GO:0009605,GO:0009987,GO:0009991,GO:0019219,GO:0019222,GO:0019899,GO:0030234,GO:0031323,GO:0031668,GO:0033554,GO:0043086,GO:0044092,GO:0048583,GO:0050789,GO:0050790,GO:0050794,GO:0050896,GO:0051052,GO:0051171,GO:0051716,GO:0060255,GO:0065007,GO:0065009,GO:0071496,GO:0080090,GO:0080134,GO:0080135,GO:…	-	ko:K03565	-	-
fig|6666666.1078210.peg.2072	541.161	-1.45633	0.288174	0.0000480370349043216	0.0040744894231586	hypothetical protein	S	Domain of unknown function (DUF4426)	PP5099	-	-	-	-	-
fig|6666666.1078210.peg.2543	23.8478	-2.65564	0.520714	0.0000029912812542481	0.0003380644477044	hypothetical protein	N	Controls the rotational direction of flagella during chemotaxis	-	-	-	ko:K02415	-	-
fig|6666666.1078210.peg.312	46.3533	-2.88808	0.538945	0.0000011332729945848	0.0001709218520047	hypothetical protein	P	Protein of unknown function (DUF2796)	-	-	-	-	-	-
fig|6666666.1078210.peg.3623	48.4682	-1.95285	0.379701	0.0000050016772973067	0.0006879700567827	Nucleoside 5-triphosphatase RdgB (dHAPTP%2C dITP%2C XTP-specific) (EC 3.6.1.66)	F	Pyrophosphatase that catalyzes the hydrolysis of nucleoside triphosphates to their monophosphate derivatives, with a high preference for the non-canonical purine nucleotides XTP (xanthosine triphosphate), dITP (deoxyinosine triphosphate) and ITP. Seems to function as a house-cleaning enzyme that removes non-canonical purine nucleotides from the nucleotide pool, thus preventing their incorporation…	rdgB	GO:0000287,GO:0003674,GO:0003824,GO:0005488,GO:0005515,GO:0005575,GO:0005622,GO:0005623,GO:0005737,GO:0005829,GO:0006139,GO:0006725,GO:0006753,GO:0006793,GO:0006796,GO:0006807,GO:0008150,GO:0008152,GO:0009056,GO:0009058,GO:0009141,GO:0009143,GO:0009144,GO:0009146,GO:0009987,GO:0016462,GO:0016787,GO:0016817,GO:0016818,GO:0018130,GO:0019438,GO:0019439,GO:0019637,GO:0034404,GO:0034641,GO:0034654,GO:…	3.6.1.66	ko:K02428	ko00230,map00230	-
fig|6666666.1078210.peg.3657	25.3769	-1.68349	0.591865	0.0010916766665057000	0.0287486944955774	hypothetical protein	QT	Acetyltransferase (GNAT) domain	-	-	-	-	-	-
fig|6666666.1078210.peg.3784	174.881	-1.68503	0.388394	0.0000672858780530883	0.0041786509267381	hypothetical protein	T	Histidine kinase-like ATPases	-	-	-	-	-	-
fig|6666666.1078210.peg.389	512.669	-1.40754	0.280936	0.0000757185681435568	0.0045036551164822	LSU ribosomal protein L1p (L10Ae)	J	Binds directly to 23S rRNA. The L1 stalk is quite mobile in the ribosome, and is involved in E site tRNA release	rplA	-	-	ko:K02863	ko03010,map03010	M00178,M00179
fig|6666666.1078210.peg.4028	153.541	-1.98027	0.388907	0.0000054671860173580	0.0007363331272347	hypothetical protein	M	Chalcone isomerase-like	-	-	-	-	-	-
fig|6666666.1078210.peg.4220	467.827	-2.38046	0.582208	0.0000418624772596888	0.0025697455944228	hypothetical protein	S	Protein of unknown function (DUF3135)	-	-	-	-	-	-
fig|6666666.1078210.peg.4232	1281.88	-1.40637	0.359209	0.0005299432238557000	0.0193415409528350	Lysine 2%2C3-aminomutase related protein	E	lysine 2,3-aminomutase	-	-	-	-	-	-
fig|6666666.1078210.peg.696	24.5921	-1.28853	0.371201	0.0019554173261025001	0.0400170602536302	Mutator MutT protein (7%2C8-dihydro-8-oxoguanine-triphosphatase) (EC 3.6.1.-) / Thiazole tautomerase TenI-like domain	L	COG0494 NTP pyrophosphohydrolases including oxidative damage repair enzymes	mutT	GO:0000287,GO:0003674,GO:0003824,GO:0005488,GO:0006139,GO:0006259,GO:0006281,GO:0006725,GO:0006807,GO:0006950,GO:0006974,GO:0008150,GO:0008152,GO:0008413,GO:0009987,GO:0016462,GO:0016787,GO:0016817,GO:0016818,GO:0017110,GO:0030145,GO:0033554,GO:0034641,GO:0035539,GO:0043167,GO:0043169,GO:0043170,GO:0044237,GO:0044238,GO:0044260,GO:0044715,GO:0044716,GO:0046483,GO:0046872,GO:0046914,GO:0047429,GO:…	3.6.1.55	ko:K03574	-	-
fig|6666666.1078210.peg.810	109.511	-1.53199	0.378721	0.0002228674280077000	0.0145533553206185	Protein lysine acetyltransferase Pat (EC 2.3.1.-)	C	CoA-binding domain protein	yfiQ	-	-	ko:K09181	-	-
fig|6666666.1078210.peg.843	1739.23	-1.69227	0.547329	0.0007148495502820000	0.0323169478242141	Rubisco activation protein CbbO	P	von Willebrand factor (vWF) type A domain	-	-	-	-	-	-
fig|6666666.1078210.peg.844	575.449	-2.19785	0.400681	0.0000014386769232521	0.0002818389835090	hypothetical protein	J	23S rRNA-intervening sequence protein	-	-	-	-	-	-
fig|6666666.1078210.peg.845	1566.85	-2.5244	0.325911	0.0000000002219248719	0.0000001041320816	Rubisco activation protein CbbQ	S	CbbQ/NirQ/NorQ C-terminal	cbbQ	-	-	ko:K04748	-	-
fig|6666666.1078210.peg.846	11658.1	-2.98329	0.344132	0.0000000000003913907	0.0000000005509477	Ribulose bisphosphate carboxylase small chain (EC 4.1.1.39)	C	Ribulose bisphosphate carboxylase, small chain	-	-	-	-	-	-
fig|6666666.1078210.peg.847	33274.9	-3.0026	0.366122	0.0000000000048037147	0.0000000065340752	Ribulose bisphosphate carboxylase large chain (EC 4.1.1.39)	G	RuBisCO catalyzes two reactions the carboxylation of D- ribulose 1,5-bisphosphate, the primary event in carbon dioxide fixation, as well as the oxidative fragmentation of the pentose substrate. Both reactions occur simultaneously and in competition at the same active site	cbbL	-	4.1.1.39	ko:K01601	ko00630,ko00710,ko01100,ko01120,ko01200,map00630,map00710,map01100,map01120,map01200	M00165,M00166,M00532
fig|6666666.1078210.peg.930	100.632	-1.61169	0.507011	0.0007631354494802000	0.0340239986174825	hypothetical protein
fig|6666666.1078210.peg.959	11.1322	-2.53628	0.669304	0.0000699387256972357	0.0033632640787508	hypothetical protein	S	SnoaL-like domain	-	-	5.3.3.1	ko:K01822	ko00140,ko00984,ko01100,ko01120,map00140,map00984,map01100,map01120	M00107,M00110
fig|6666666.1078210.peg.1063	23.1528	1.97207	0.666777	0.0009152580321292000	0.0215311563213952	hypothetical protein
fig|6666666.1078210.peg.1082	1116.39	1.30064	0.293855	0.0011444021375928001	0.0204038945982931	Polyribonucleotide nucleotidyltransferase (EC 2.7.7.8)	J	Involved in mRNA degradation. Catalyzes the phosphorolysis of single-stranded polyribonucleotides processively in the 3'- to 5'-direction	pnp	GO:0000166,GO:0000175,GO:0003674,GO:0003676,GO:0003723,GO:0003729,GO:0003824,GO:0004518,GO:0004527,GO:0004532,GO:0004540,GO:0004654,GO:0005488,GO:0005515,GO:0005575,GO:0005622,GO:0005623,GO:0005737,GO:0005829,GO:0006139,GO:0006401,GO:0006402,GO:0006725,GO:0006807,GO:0006950,GO:0008144,GO:0008150,GO:0008152,GO:0008408,GO:0009056,GO:0009057,GO:0009266,GO:0009408,GO:0009628,GO:0009892,GO:0009987,GO:…	2.7.7.8	ko:K00962	ko00230,ko00240,ko03018,map00230,map00240,map03018	M00394
fig|6666666.1078210.peg.1342	114.065	1.89985	0.294782	0.0000003429775132280	0.0000262499142510	hypothetical protein
fig|6666666.1078210.peg.1464	34.284	1.48029	0.360638	0.0007513214114833000	0.0138835901700182	hypothetical protein
fig|6666666.1078210.peg.1674	33.7168	1.71403	0.400671	0.0002084166033749000	0.0055354925537877	hypothetical protein	-	-	-	-	-	-	-	-
fig|6666666.1078210.peg.1932	24.2117	2.02741	0.559393	0.0002607422161674000	0.0065154696974850	Transcriptional regulator%2C LysR family	K	transcriptional regulator	-	-	-	-	-	-
fig|6666666.1078210.peg.1933	25.0562	2.60684	0.546238	0.0000044958611058573	0.0004422409873832	Uncharacterized MFS-type transporter	EGP	Major facilitator superfamily	-	-	-	ko:K08224	-	-
fig|6666666.1078210.peg.1995	45.9546	3.34217	0.958372	0.0000532238679641539	0.0018123573648609	hypothetical protein	S	Serine aminopeptidase, S33	-	-	-	ko:K06889	-	-
fig|6666666.1078210.peg.1997	59.6051	2.37891	0.795248	0.0004081899358125000	0.0093684027116112	FIG00933687: hypothetical protein	E	Spermine/spermidine synthase domain	-	-	2.5.1.16	ko:K00797	ko00270,ko00330,ko00410,ko00480,ko01100,map00270,map00330,map00410,map00480,map01100	M00034,M00133
fig|6666666.1078210.peg.2025	20.0922	5.16675	1.07175	0.0000002404075594826	0.0000241430722608	hypothetical protein	-	-	-	-	-	-	-	-
fig|6666666.1078210.peg.2156	183.367	1.75251	0.379424	0.0000902653231495583	0.0024890885947147	Flavocytochrome c:sulfide dehydrogenase	S	Flavocytochrome c sulphide dehydrogenase, flavin-binding	-	-	1.8.2.3	ko:K17229	ko00920,ko01120,map00920,map01120	-
fig|6666666.1078210.peg.2157	45.9049	2.01208	0.443914	0.0000403784163364164	0.0014385206340015	hypothetical protein	C	Cytochrome C oxidase, cbb3-type, subunit III	-	-	-	-	-	-
fig|6666666.1078210.peg.228	189.067	2.20838	0.425951	0.0000037151319956112	0.0001702391136938	2-methylcitrate synthase (EC 2.3.3.5)	C	Citrate synthase, C-terminal domain	prpC	GO:0003674,GO:0003824,GO:0004108,GO:0006082,GO:0006091,GO:0006113,GO:0006629,GO:0006631,GO:0008150,GO:0008152,GO:0009987,GO:0015980,GO:0016740,GO:0016746,GO:0016829,GO:0016830,GO:0016833,GO:0016999,GO:0017144,GO:0019541,GO:0019679,GO:0019752,GO:0032787,GO:0036440,GO:0043436,GO:0044237,GO:0044238,GO:0044255,GO:0044281,GO:0046459,GO:0046912,GO:0050440,GO:0055114,GO:0071704	2.3.3.5	ko:K01659	ko00640,map00640	-
fig|6666666.1078210.peg.229	131.896	2.17194	0.470553	0.0000197135786164565	0.0008890833259802	2-methylcitrate dehydratase (2-methyl-trans-aconitate forming) (EC 4.2.1.117)	C	Catalyzes the isomerization of citrate to isocitrate via cis-aconitate	acnD	GO:0003674,GO:0003824,GO:0003994,GO:0006082,GO:0006091,GO:0006099,GO:0006101,GO:0006629,GO:0006631,GO:0008150,GO:0008152,GO:0009056,GO:0009060,GO:0009062,GO:0009987,GO:0015980,GO:0016042,GO:0016054,GO:0016829,GO:0016835,GO:0016836,GO:0016999,GO:0017001,GO:0017144,GO:0019541,GO:0019543,GO:0019626,GO:0019629,GO:0019752,GO:0032787,GO:0042737,GO:0043436,GO:0044237,GO:0044238,GO:0044242,GO:0044248,GO:…	4.2.1.117,4.2.1.3	ko:K01681,ko:K20455	ko00020,ko00630,ko00640,ko00720,ko01100,ko01110,ko01120,ko01130,ko01200,ko01210,ko01230,map00020,map00630,map00640,map00720,map01100,map01110,map01120,map01130,map01200,map01210,map01230	M00009,M00010,M00012,M00173,M00740
fig|6666666.1078210.peg.230	51.4348	2.06776	0.474933	0.0000510270819341181	0.0013604203605420	2-methylaconitate isomerase	S	protein conserved in bacteria	prpF	GO:0003674,GO:0003824,GO:0006082,GO:0006629,GO:0006631,GO:0008150,GO:0008152,GO:0009056,GO:0009062,GO:0009987,GO:0016042,GO:0016054,GO:0016853,GO:0016860,GO:0016863,GO:0016999,GO:0017001,GO:0017144,GO:0019541,GO:0019543,GO:0019626,GO:0019629,GO:0019752,GO:0032787,GO:0042737,GO:0043436,GO:0044237,GO:0044238,GO:0044242,GO:0044248,GO:0044255,GO:0044281,GO:0044282,GO:0046395,GO:0046459,GO:0071704,GO:…	-	ko:K09788	ko00640,map00640	-
fig|6666666.1078210.peg.2699	55.3037	1.25169	0.323219	0.0031090484339458000	0.0360441874154668	hypothetical protein	M	Peptidoglycan-binding domain 1 protein	-	-	-	-	-	-
fig|6666666.1078210.peg.314	29.1596	1.64631	0.465094	0.0009359815586945000	0.0279082351261286	ABC-type antimicrobial peptide transport system%2C permease component	V	transport system, permease component	-	-	-	ko:K02004	-	M00258
fig|6666666.1078210.peg.3414	8.06595	5.23991	1.25127	0.0000015002139603240	0.0000988761949162	hypothetical protein
fig|6666666.1078210.peg.3415	8.06507	3.9815	1.27681	0.0000598205012553745	0.0020510062903991	hypothetical protein
fig|6666666.1078210.peg.3460	23.6625	2.83384	0.940673	0.0002192919167614000	0.0063330480586356	hypothetical protein	O	Has a glutathione-disulfide oxidoreductase activity in the presence of NADPH and glutathione reductase. Reduces low molecular weight disulfides and proteins	grxC	-	-	ko:K03676	-	-
fig|6666666.1078210.peg.3782	188.561	1.54541	0.292251	0.0000616650208885186	0.0021668653857017	hypothetical protein	T	Putative diguanylate phosphodiesterase	-	-	-	-	-	-
fig|6666666.1078210.peg.3823	615.615	1.52863	0.396054	0.0008928540895619000	0.0165373807904390	hypothetical protein	S	CBS domain	-	-	-	-	-	-
fig|6666666.1078210.peg.4166	103.667	1.54248	0.305945	0.0001040616326596000	0.0023296163991195	tRNA-5-carboxymethylaminomethyl-2-thiouridine(34) synthesis protein MnmG	D	NAD-binding protein involved in the addition of a carboxymethylaminomethyl (cmnm) group at the wobble position (U34) of certain tRNAs, forming tRNA-cmnm(5)s(2)U34	gidA	GO:0000166,GO:0001510,GO:0002097,GO:0002098,GO:0003674,GO:0005488,GO:0005575,GO:0005622,GO:0005623,GO:0005737,GO:0005829,GO:0006139,GO:0006396,GO:0006399,GO:0006400,GO:0006725,GO:0006807,GO:0008033,GO:0008150,GO:0008152,GO:0009314,GO:0009411,GO:0009416,GO:0009451,GO:0009628,GO:0009987,GO:0010467,GO:0016070,GO:0030488,GO:0032259,GO:0034470,GO:0034641,GO:0034660,GO:0036094,GO:0043167,GO:0043168,GO:…	-	ko:K03495	-	-
fig|6666666.1078210.peg.4299	114.815	1.12919	0.26358	0.0039532003941136996	0.0490908112361393	Porphobilinogen deaminase (EC 2.5.1.61)	H	Tetrapolymerization of the monopyrrole PBG into the hydroxymethylbilane pre-uroporphyrinogen in several discrete steps	hemC	GO:0003674,GO:0003824,GO:0004418,GO:0005575,GO:0005622,GO:0005623,GO:0005737,GO:0005829,GO:0006464,GO:0006725,GO:0006778,GO:0006779,GO:0006782,GO:0006783,GO:0006807,GO:0008150,GO:0008152,GO:0009058,GO:0009987,GO:0016740,GO:0016765,GO:0018065,GO:0018130,GO:0018160,GO:0018193,GO:0018198,GO:0019438,GO:0019538,GO:0033013,GO:0033014,GO:0034641,GO:0036211,GO:0042168,GO:0042440,GO:0043170,GO:0043412,GO:…	2.5.1.61	ko:K01749	ko00860,ko01100,ko01110,ko01120,map00860,map01100,map01110,map01120	M00121
fig|6666666.1078210.peg.4300	53.9431	1.43733	0.323649	0.0005375829851227999	0.0115827191131319	Uroporphyrinogen-III synthase (EC 4.2.1.75)	H	Uroporphyrinogen III synthase	-	-	4.2.1.75	ko:K01719	ko00860,ko01100,ko01110,ko01120,map00860,map01100,map01110,map01120	M00121
fig|6666666.1078210.peg.616	45.4091	1.43762	0.401693	0.0019253957955300000	0.0301146164611978	tRNA threonylcarbamoyladenosine biosynthesis protein TsaB	O	COG1214 Inactive homolog of metal-dependent proteases	yeaZ	GO:0002949,GO:0003674,GO:0003824,GO:0005488,GO:0005515,GO:0005575,GO:0005622,GO:0005623,GO:0005737,GO:0005829,GO:0006139,GO:0006396,GO:0006399,GO:0006400,GO:0006508,GO:0006725,GO:0006807,GO:0008033,GO:0008150,GO:0008152,GO:0008233,GO:0008237,GO:0009451,GO:0009987,GO:0010467,GO:0016070,GO:0016787,GO:0019538,GO:0034470,GO:0034641,GO:0034660,GO:0042802,GO:0043170,GO:0043412,GO:0044237,GO:0044238,GO:…	-	ko:K14742	-	-
fig|6666666.1078210.peg.801	176.31	1.33532	0.302594	0.0009608059724512000	0.0186124093686864	Flagellar biosynthesis protein FliS	N	flagellar protein FliS	-	-	-	ko:K02422	ko02040,map02040	-
fig|6666666.1078210.peg.840	46.5258	2.50317	0.441647	0.0000003194314946206	0.0000283916293600	Ribulose bisphosphate carboxylase (EC 4.1.1.39)	G	Ribulose bisphosphate carboxylase large chain, catalytic domain	-	-	4.1.1.39	ko:K01601	ko00630,ko00710,ko01100,ko01120,ko01200,map00630,map00710,map01100,map01120,map01200	M00165,M00166,M00532
fig|6666666.1078210.peg.922	14.2084	1.88919	0.633615	0.0010685502927380000	0.0211969973708753	hypothetical protein
fig|6666666.1078210.peg.938	139.516	1.52683	0.339399	0.0003142031478702000	0.0062635931933876	hypothetical protein	M	Polymer-forming cytoskeletal	-	-	-	-	-	-
fig|6666666.1078210.peg.940	44.4107	1.8017	0.786956	0.0031677603998999000	0.0425169424017377	Pterin-4-alpha-carbinolamine dehydratase (EC 4.2.1.96)	H	Pterin 4 alpha carbinolamine dehydratase	-	-	4.2.1.96	ko:K01724	ko00790,map00790	-

## Sheet: Table_D3_DEGs_Ctena
Table S3. Differentially expressed genes (DESeq2 output) of Ca. Thiodiazotropha endolucinida associated with Ctena imbricatula (Large Dataset) with RAST and Eggnog annotation.
target_id	baseMean	log2FoldChange	lfcSE	pvalue	padj	RAST_annotation	COG_category	Description	Preferred_name	GOs	EC	KEGG_ko	KEGG_Pathway	KEGG_Module
fig|6666666.1078210.peg.104	312.309	2.31386	1.02235	0.0010506298508372998931625908	0.0406710131376089994992284	Phosphate ABC transporter%2C substrate-binding protein PstS (TC 3.A.1.7.1)	P	PBP superfamily domain	-	-	-	ko:K02040	ko02010,ko02020,ko05152,map02010,map02020,map05152	M00222
fig|6666666.1078210.peg.105	55.7924	3.74749	0.717523	0.0000005142241585129229751683	0.0000835218700538489967769	Phosphate ABC transporter%2C permease protein PstC (TC 3.A.1.7.1)	P	probably responsible for the translocation of the substrate across the membrane	pstC	-	-	ko:K02037	ko02010,map02010	M00222
fig|6666666.1078210.peg.106	49.207	3.3996	0.683386	0.0000019357919911310698990773	0.0002416197744456000074623	Phosphate ABC transporter%2C permease protein PstA (TC 3.A.1.7.1)	P	PFAM binding-protein-dependent transport systems inner membrane component	-	-	-	ko:K02038	ko02010,map02010	M00222
fig|6666666.1078210.peg.107	134.708	3.90405	0.650707	0.0000000189021646043092989555	0.0000063187973047521499344	Phosphate ABC transporter%2C ATP-binding protein PstB (TC 3.A.1.7.1)	P	Part of the ABC transporter complex PstSACB involved in phosphate import. Responsible for energy coupling to the transport system	pstB	-	3.6.3.27	ko:K02036	ko02010,map02010	M00222
fig|6666666.1078210.peg.108	51.2781	3.09076	0.925628	0.0000994869866235384994962790	0.0056774803312324003887190	Phosphate transport system regulatory protein PhoU	P	Plays a role in the regulation of phosphate uptake	phoU	GO:0003674,GO:0005488,GO:0005515,GO:0005575,GO:0005622,GO:0005623,GO:0005737,GO:0008150,GO:0009892,GO:0010563,GO:0010966,GO:0019220,GO:0019222,GO:0031323,GO:0031324,GO:0032879,GO:0034762,GO:0034763,GO:0034765,GO:0034766,GO:0042802,GO:0042803,GO:0043269,GO:0043271,GO:0044070,GO:0044424,GO:0044464,GO:0045936,GO:0046983,GO:0048519,GO:0048523,GO:0050789,GO:0050794,GO:0051049,GO:0051051,GO:0051174,GO:…	-	ko:K02039	-	-
fig|6666666.1078210.peg.1083	367.182	2.41828	0.32017	0.0000000006860785896617660522	0.0000003249110078890470147	hypothetical protein
fig|6666666.1078210.peg.1399	929.394	3.56279	0.631141	0.0000001569623516541189987960	0.0000441183627305953026234	hypothetical protein	I	Acyl-transferase	-	-	2.3.1.51	ko:K00655	ko00561,ko00564,ko01100,ko01110,map00561,map00564,map01100,map01110	M00089
fig|6666666.1078210.peg.1449	49.5385	1.96799	0.688684	0.0006507325932800999638422335	0.0206497877958444001067484	Catalase-peroxidase KatG (EC 1.11.1.21)	P	Bifunctional enzyme with both catalase and broad- spectrum peroxidase activity	katG	-	1.11.1.21	ko:K03782	ko00360,ko00380,ko00940,ko00983,ko01100,ko01110,map00360,map00380,map00940,map00983,map01100,map01110	-
fig|6666666.1078210.peg.1845	71.7056	1.68159	0.478129	0.0003478962780166000210400890	0.0181382377146643014587113	GGDEF domain protein	T	Putative diguanylate phosphodiesterase	morA	-	-	-	-	-
fig|6666666.1078210.peg.2355	39.3009	3.24721	2.1926	0.0001509995477993999937055269	0.0063329263609718002003834	hypothetical protein
fig|6666666.1078210.peg.2492	404.769	1.21871	0.323887	0.0021490961994768999210325688	0.0462524454221681022292323	hypothetical protein	M	Caspase domain	-	-	-	-	-	-
fig|6666666.1078210.peg.2493	476.133	1.37214	0.353897	0.0006847337324005000344998018	0.0292578148407807991926433	hypothetical protein
fig|6666666.1078210.peg.2764	83.9681	1.71839	0.458593	0.0002039714025573999874995507	0.0096783284606737005062449	hypothetical protein	M	oxidoreductase activity	-	-	-	-	-	-
fig|6666666.1078210.peg.2828	812.105	2.93733	0.509629	0.0000002849111545520409968290	0.0000501324919030528030005	Quino(hemo)protein alcohol dehydrogenase%2C PQQ-dependent (EC 1.1.2.8)	G	PQQ-like domain	-	-	1.1.2.8	ko:K00114	ko00010,ko00625,ko01100,ko01110,ko01120,ko01130,map00010,map00625,map01100,map01110,map01120,map01130	-
fig|6666666.1078210.peg.2844	83.9055	2.42334	0.517717	0.0000104361322945966995156446	0.0007975144053227999898711	Perchlorate reduction regulatory protein PcrS	T	COG2204 Response regulator containing CheY-like receiver, AAA-type ATPase, and DNA-binding domains	-	-	-	-	-	-
fig|6666666.1078210.peg.2845	176.204	3.04011	0.579183	0.0000013342382109338900152585	0.0002695473844899999777726	hypothetical protein	T	Histidine kinase	-	-	-	-	-	-
fig|6666666.1078210.peg.2847	50.8991	3.63416	0.6241	0.0000000688685199475652975705	0.0000195687262933143016580	hypothetical protein	H	Flavin containing amine oxidoreductase	-	-	1.3.3.15,1.3.3.4	ko:K00231	ko00860,ko01100,ko01110,map00860,map01100,map01110	M00121
fig|6666666.1078210.peg.2848	127.491	3.68116	0.841023	0.0000066497185690726296481410	0.0006210398349075000028890	Radical SAM heme biosynthesis protein AhbD%2C Fe-coproporphyrin III decarboxylase	S	Pyrroloquinoline quinone biosynthesis protein E	pqqE	-	-	-	-	-
fig|6666666.1078210.peg.2857	31.798	2.24679	1.04489	0.0013119305539405999843499684	0.0362109982306629968329403	hypothetical protein	C	Cytochrome c	-	-	-	ko:K02305	ko00910,ko01120,map00910,map01120	M00529
fig|6666666.1078210.peg.2860	413.608	4.3344	0.658951	0.0000000004688990429172090444	0.0000001980160658239369945	hypothetical protein	C	Di-haem cytochrome c peroxidase	-	-	-	-	-	-
fig|6666666.1078210.peg.2862	123.131	4.51675	0.677717	0.0000000001896613222851379926	0.0000001001174705012669977	hypothetical protein	C	Rieske [2Fe-2S] domain	aoxA	-	-	-	-	-
fig|6666666.1078210.peg.2863	1047.11	4.23586	0.489148	0.0000000000000039556631852105	0.0000000000074060109580904	hypothetical protein	C	Molydopterin dinucleotide binding domain	-	-	1.20.2.1,1.20.9.1	ko:K08356	-	-
fig|6666666.1078210.peg.3639	769.04	4.63787	0.432142	0.0000000000000000000001905807	0.0000000000000000008048222	TonB-dependent receptor	H	receptor	-	-	-	-	-	-
fig|6666666.1078210.peg.3897	183.166	2.02989	0.765293	0.0008368468032285999828878698	0.0276094066408941983536973	hypothetical protein	U	PFAM Ig domain protein, group 1 domain protein	-	-	-	-	-	-
fig|6666666.1078210.peg.4183	87.7542	2.16738	0.509071	0.0000337628898836788026338769	0.0030947083566981998907497	hypothetical protein	S	GYD domain	-	-	-	-	-	-
fig|6666666.1078210.peg.4268	832.64	2.79677	0.655137	0.0000214515523548957986544120	0.0016470891926313000353660	Sensory box/GGDEF family protein
fig|6666666.1078210.peg.4269	76.0024	2.65575	0.710364	0.0000710083882510195995045252	0.0059632572833679996573975	hypothetical protein	P	PFAM Haemerythrin HHE cation-binding motif	-	-	-	ko:K07216	-	-
fig|6666666.1078210.peg.4324	195.967	3.80391	1.64766	0.0001030960377550999939981480	0.0079344059155548006534442	hypothetical protein	S	Ceramidase	-	-	-	-	-	-
fig|6666666.1078210.peg.467	129.001	2.05198	0.548482	0.0001142574070877999935788930	0.0061077092421773998900947	Type IV fimbrial assembly%2C ATPase PilB	NU	COG2804 Type II secretory pathway, ATPase PulE Tfp pilus assembly pathway, ATPase PilB	pilB	-	-	ko:K02652	-	-
fig|6666666.1078210.peg.741	131.454	2.08867	0.704096	0.0004662143982634000204633151	0.0245551591555538996358710	diguanylate cyclase/phosphodiesterase (GGDEF & EAL domains) with PAS/PAC sensor(s)	T	(GGDEF) domain	-	-	-	-	-	-
fig|6666666.1078210.peg.1013	25.2903	1.38029	0.335791	0.0012443679740502999655354932	0.0230687990915659987822828	hypothetical protein	P	Helix-turn-helix domain	-	-	-	-	-	-
fig|6666666.1078210.peg.1019	67.4813	2.81318	0.575307	0.0000007561820473604510057231	0.0000482612331568956976131	Iron-sulfur cluster-binding protein	C	4Fe-4S binding domain	-	-	-	-	-	-
fig|6666666.1078210.peg.102	22.5733	2.93979	0.642917	0.0000019155350465221699655298	0.0001242894619750000047287	hypothetical protein	S	PFAM Type IV pilus assembly PilZ	-	-	-	-	-	-
fig|6666666.1078210.peg.1027	370.416	3.12702	0.691455	0.0000021355167036883500647948	0.0001209025594805999937690	Uncharacterized DUF4399 domain-containing protein PA0315	S	Domain of unknown function (DUF4399)	-	-	-	-	-	-
fig|6666666.1078210.peg.103	125.033	1.8047	0.650896	0.0011275801377702999311880561	0.0186092448511270998345868	Phosphate regulon transcriptional regulatory protein PhoB (SphR)	K	COG0745 Response regulators consisting of a CheY-like receiver domain and a winged-helix DNA-binding domain	phoB	GO:0001098,GO:0001108,GO:0003674,GO:0005488,GO:0005515,GO:0005575,GO:0005622,GO:0005623,GO:0005737,GO:0006355,GO:0008150,GO:0009889,GO:0010468,GO:0010556,GO:0019219,GO:0019222,GO:0031323,GO:0031326,GO:0042802,GO:0043254,GO:0044087,GO:0044424,GO:0044464,GO:0050789,GO:0050794,GO:0051128,GO:0051171,GO:0051252,GO:0060255,GO:0065007,GO:0080090,GO:1903506,GO:2000112,GO:2000142,GO:2001141	-	ko:K07657	ko02020,map02020	M00434
fig|6666666.1078210.peg.1437	489.572	1.58174	0.490161	0.0014207129110330000976158971	0.0241922202552120983731765	hypothetical protein
fig|6666666.1078210.peg.1847	31.5465	1.6982	0.297252	0.0000058577907806481200339794	0.0003402023902883000031419	hypothetical protein
fig|6666666.1078210.peg.1912	49.9354	2.654	2.06299	0.0018547191097481000466445922	0.0278919974077647993271345	hypothetical protein
fig|6666666.1078210.peg.1968	99.0442	1.73764	0.420609	0.0001557989992316000116018976	0.0045375115431397000306801	Isocitrate lyase (EC 4.1.3.1)	C	Isocitrate lyase	-	-	4.1.3.1	ko:K01637	ko00630,ko01100,ko01110,ko01120,ko01200,map00630,map01100,map01110,map01120,map01200	M00012
fig|6666666.1078210.peg.2023	12.581	3.15626	1.11064	0.0001337711695536000051313247	0.0043935580988897996596032	Retron-type RNA-directed DNA polymerase (EC 2.7.7.49)	L	reverse transcriptase	-	-	-	-	-	-
fig|6666666.1078210.peg.2193	177.516	1.30594	0.254846	0.0004420159248897999760413713	0.0091984377764414999162357	hypothetical protein	O	extracellular matrix structural constituent	-	-	-	ko:K02035	ko02024,map02024	M00239
fig|6666666.1078210.peg.220	102.308	1.40359	0.223583	0.0000202219773323797003439402	0.0008626001037842000260941	hypothetical protein	M	Belongs to the membrane fusion protein (MFP) (TC 8.A.1) family	-	-	-	ko:K03585	ko01501,ko01503,map01501,map01503	M00646,M00647,M00699,M00718
fig|6666666.1078210.peg.2240	37.2529	1.8411	0.511012	0.0002571349304409000077406566	0.0068145830312516001911471	Transcriptional regulator%2C AcrR family	K	Bacterial regulatory proteins, tetR family	-	-	-	ko:K16137	-	-
fig|6666666.1078210.peg.2270	113.189	2.33769	0.734893	0.0001423956720071999895640275	0.0040336773837260000291627	Putative membrane-bound ClpP-class protease associated with aq_911	O	NfeD-like C-terminal, partner-binding	-	-	-	ko:K07403	-	-
fig|6666666.1078210.peg.2271	101.93	2.20137	0.714106	0.0002287465998246000049246712	0.0056121413901951003669333	Putative stomatin/prohibitin-family membrane protease subunit aq_911	O	PFAM Band 7 protein	-	-	-	-	-	-
fig|6666666.1078210.peg.2353	15.577	2.11791	2.37509	0.0023503067492488998249666743	0.0372757141055329033196841	Mobile element protein	S	Transposase IS66 family	-	-	-	-	-	-
fig|6666666.1078210.peg.2356	3.23835	3.78587	1.95325	0.0003590632386949000145505428	0.0086747174982331996806462	hypothetical protein	L	transposase	-	-	-	ko:K07484	-	-
fig|6666666.1078210.peg.2357	39.4217	5.93344	2.14422	0.0000139653765547802999000011	0.0007102087905665000009542	hypothetical protein	L	Transposase	-	-	-	ko:K07483	-	-
fig|6666666.1078210.peg.2502	91.4469	1.29161	0.239925	0.0003219797328105000137205005	0.0074078173149132002517359	T6SS PAAR-repeat protein
fig|6666666.1078210.peg.2503	103.232	2.23126	0.290491	0.0000000000866665224677397901	0.0000000142780825467971992	VgrG protein	U	type VI secretion system	-	-	-	ko:K11904	ko03070,map03070	M00334
fig|6666666.1078210.peg.273	65.1337	1.27592	0.347995	0.0039761906840968001472513826	0.0460089742299676016101806	hypothetical protein
fig|6666666.1078210.peg.2755	463.988	2.06047	0.545785	0.0000787200424439059932889620	0.0025539121882291000373288	hypothetical protein
fig|6666666.1078210.peg.2757	109.817	1.43955	0.429445	0.0023801440789128001755681208	0.0326061935544620998261856	Acetoacetyl-CoA reductase (EC 1.1.1.36)	IQ	TIGRFAM acetoacetyl-CoA reductase	-	GO:0005575,GO:0005622,GO:0005623,GO:0005737,GO:0044424,GO:0044464	1.1.1.36	ko:K00023	ko00630,ko00650,ko01120,ko01200,map00630,map00650,map01120,map01200	M00373
fig|6666666.1078210.peg.2771	558.715	1.17297	0.167012	0.0000578993996842426005065667	0.0020898219219362998248790	Pyruvate%2Cphosphate dikinase (EC 2.7.9.1)	H	Pyruvate phosphate dikinase	ppdK	-	2.7.3.9,2.7.9.1,2.7.9.2	ko:K01006,ko:K01007,ko:K08483	ko00620,ko00680,ko00710,ko00720,ko01100,ko01120,ko01200,ko02060,map00620,map00680,map00710,map00720,map01100,map01120,map01200,map02060	M00169,M00171,M00172,M00173,M00374
fig|6666666.1078210.peg.3366	55.6587	1.42525	0.279134	0.0001833749001050000116894156	0.0048565117376514997660220	hypothetical protein
fig|6666666.1078210.peg.3687	339.195	1.79612	0.186207	0.0000000000018065700600861699	0.0000000005274977665362120	Acetoacetyl-CoA reductase (EC 1.1.1.36)	IQ	COG1028 Dehydrogenases with different specificities (related to short-chain alcohol dehydrogenases)	phbB	-	1.1.1.100,1.1.1.36	ko:K00023,ko:K00059	ko00061,ko00333,ko00630,ko00650,ko00780,ko01040,ko01100,ko01120,ko01130,ko01200,ko01212,map00061,map00333,map00630,map00650,map00780,map01040,map01100,map01120,map01130,map01200,map01212	M00083,M00373,M00572
fig|6666666.1078210.peg.3808	220.858	2.94638	0.452286	0.0000000016868791856909299646	0.0000001931554425019079965	hypothetical protein
fig|6666666.1078210.peg.3843	225.533	1.70335	0.579713	0.0012682914192864000371002708	0.0209222765573112007286838	Tungsten-containing aldehyde:ferredoxin oxidoreductase (EC 1.2.7.5)	C	Aldehyde ferredoxin oxidoreductase, N-terminal domain	-	-	1.2.7.5	ko:K03738	ko00030,ko01100,ko01120,ko01200,map00030,map01100,map01120,map01200	M00309
fig|6666666.1078210.peg.4339	303.201	2.30927	0.717636	0.0001387032946059000085292645	0.0040614667536820001775277	hypothetical protein	J	Zinc-ribbon containing domain	-	-	-	-	-	-
fig|6666666.1078210.peg.560	45.9405	1.36676	0.29634	0.0006456497045471000072874856	0.0135757268731195000766032	hypothetical protein	P	PFAM binding-protein-dependent transport systems inner membrane component	-	-	-	ko:K02033	ko02024,map02024	M00239
fig|6666666.1078210.peg.676	188.128	1.60355	0.39592	0.0003733509938810000098469155	0.0076604582915874002563283	Cell division protein FtsI [Peptidoglycan synthetase] (EC 2.4.1.129)	M	Catalyzes cross-linking of the peptidoglycan cell wall at the division septum	ftsI	GO:0003674,GO:0003824,GO:0005488,GO:0005575,GO:0005623,GO:0005886,GO:0005887,GO:0008144,GO:0008150,GO:0008658,GO:0008955,GO:0009987,GO:0016020,GO:0016021,GO:0016740,GO:0016757,GO:0016758,GO:0031224,GO:0031226,GO:0031406,GO:0032153,GO:0033218,GO:0033293,GO:0036094,GO:0042221,GO:0042493,GO:0043167,GO:0043168,GO:0043177,GO:0044425,GO:0044459,GO:0044464,GO:0050896,GO:0051301,GO:0071944,GO:0097159,GO:…	3.4.16.4	ko:K03587	ko00550,ko01501,map00550,map01501	-
fig|6666666.1078210.peg.678	98.7006	1.53794	0.336595	0.0002235977861154000100561701	0.0055095014214036003644126	UDP-N-acetylmuramoyl-tripeptide--D-alanyl-D-alanine ligase (EC 6.3.2.10)	M	Involved in cell wall formation. Catalyzes the final step in the synthesis of UDP-N-acetylmuramoyl-pentapeptide, the precursor of murein	murF	GO:0000270,GO:0003674,GO:0003824,GO:0005575,GO:0005622,GO:0005623,GO:0005737,GO:0005829,GO:0006022,GO:0006023,GO:0006024,GO:0006807,GO:0008150,GO:0008152,GO:0008766,GO:0009058,GO:0009059,GO:0009252,GO:0009273,GO:0009987,GO:0016874,GO:0016879,GO:0016881,GO:0030203,GO:0034645,GO:0042546,GO:0043170,GO:0044036,GO:0044038,GO:0044085,GO:0044237,GO:0044249,GO:0044260,GO:0044424,GO:0044444,GO:0044464,GO:…	6.3.2.10	ko:K01929	ko00300,ko00550,ko01100,ko01502,map00300,map00550,map01100,map01502	-
fig|6666666.1078210.peg.679	91.8942	1.30443	0.316396	0.0019484446175117001078674894	0.0312862419001984012889572	Phospho-N-acetylmuramoyl-pentapeptide-transferase (EC 2.7.8.13)	M	First step of the lipid cycle reactions in the biosynthesis of the cell wall peptidoglycan	mraY	GO:0000270,GO:0003674,GO:0003824,GO:0005575,GO:0006022,GO:0006023,GO:0006024,GO:0006807,GO:0008150,GO:0008152,GO:0008963,GO:0009058,GO:0009059,GO:0009252,GO:0009273,GO:0009987,GO:0016020,GO:0016740,GO:0016772,GO:0016780,GO:0030203,GO:0034645,GO:0042546,GO:0043170,GO:0044036,GO:0044038,GO:0044085,GO:0044237,GO:0044249,GO:0044260,GO:0070589,GO:0071554,GO:0071704,GO:0071840,GO:1901135,GO:1901137,GO:…	2.7.8.13	ko:K01000	ko00550,ko01100,ko01502,map00550,map01100,map01502	-
fig|6666666.1078210.peg.680	136.001	1.48178	0.403423	0.0012792387358943999205174169	0.0206629777597720012960458	UDP-N-acetylmuramoyl-L-alanine--D-glutamate ligase (EC 6.3.2.9)	M	Cell wall formation. Catalyzes the addition of glutamate to the nucleotide precursor UDP-N-acetylmuramoyl-L-alanine (UMA)	murD	GO:0000270,GO:0003674,GO:0003824,GO:0005488,GO:0005515,GO:0005575,GO:0005622,GO:0005623,GO:0005737,GO:0006022,GO:0006023,GO:0006024,GO:0006807,GO:0008150,GO:0008152,GO:0008764,GO:0009058,GO:0009059,GO:0009252,GO:0009273,GO:0009987,GO:0016874,GO:0016879,GO:0016881,GO:0030203,GO:0034645,GO:0042546,GO:0042802,GO:0043170,GO:0044036,GO:0044038,GO:0044085,GO:0044237,GO:0044249,GO:0044260,GO:0044424,GO:…	6.3.2.9	ko:K01925	ko00471,ko00550,ko01100,map00471,map00550,map01100	-
fig|6666666.1078210.peg.682	84.8825	1.78596	0.435521	0.0001286558008948999944510289	0.0037522941500857998932406	UDP-N-acetylglucosamine--N-acetylmuramyl-(pentapeptide) pyrophosphoryl-undecaprenol N-acetylglucosamine transferase (EC 2.4.1.227)	M	Cell wall formation. Catalyzes the transfer of a GlcNAc subunit on undecaprenyl-pyrophosphoryl-MurNAc-pentapeptide (lipid intermediate I) to form undecaprenyl-pyrophosphoryl-MurNAc- (pentapeptide)GlcNAc (lipid intermediate II)	murG	GO:0000270,GO:0003674,GO:0003824,GO:0006022,GO:0006023,GO:0006024,GO:0006807,GO:0008150,GO:0008152,GO:0008194,GO:0008375,GO:0009058,GO:0009059,GO:0009252,GO:0009273,GO:0009987,GO:0016740,GO:0016757,GO:0016758,GO:0030203,GO:0034645,GO:0042546,GO:0043170,GO:0044036,GO:0044038,GO:0044085,GO:0044237,GO:0044249,GO:0044260,GO:0050511,GO:0070589,GO:0071554,GO:0071704,GO:0071840,GO:1901135,GO:1901137,GO:…	2.4.1.227	ko:K02563	ko00550,ko01100,ko01502,ko04112,map00550,map01100,map01502,map04112	-
fig|6666666.1078210.peg.685	57.8926	2.19852	0.541893	0.0000259009461440155000142276	0.0010139674521181000696468	UDP-N-acetylenolpyruvoylglucosamine reductase (EC 1.3.1.98)	M	Cell wall formation	murB	GO:0000270,GO:0003674,GO:0003824,GO:0006022,GO:0006023,GO:0006024,GO:0006807,GO:0008150,GO:0008152,GO:0008762,GO:0009058,GO:0009059,GO:0009252,GO:0009273,GO:0009987,GO:0016491,GO:0016614,GO:0016616,GO:0030203,GO:0034645,GO:0042546,GO:0043170,GO:0044036,GO:0044038,GO:0044085,GO:0044237,GO:0044249,GO:0044260,GO:0055114,GO:0070589,GO:0071554,GO:0071704,GO:0071840,GO:1901135,GO:1901137,GO:1901564,GO:…	1.3.1.98	ko:K00075	ko00520,ko00550,ko01100,map00520,map00550,map01100	-
fig|6666666.1078210.peg.686	59.8477	1.71821	0.507199	0.0006218070633169000540826921	0.0119623527510271006335518	D-alanine--D-alanine ligase (EC 6.3.2.4)	F	Belongs to the D-alanine--D-alanine ligase family	ddl	-	6.3.2.4	ko:K01921	ko00473,ko00550,ko01100,ko01502,map00473,map00550,map01100,map01502	-
fig|6666666.1078210.peg.687	49.2092	1.61107	0.50683	0.0013310500468909000886669203	0.0218649216902932000405890	hypothetical protein	D	Essential cell division protein. May link together the upstream cell division proteins, which are predominantly cytoplasmic, with the downstream cell division proteins, which are predominantly periplasmic. May control correct divisome assembly	ftsQ	GO:0000003,GO:0000278,GO:0000281,GO:0000910,GO:0000917,GO:0003674,GO:0005488,GO:0005515,GO:0005575,GO:0005623,GO:0005886,GO:0005887,GO:0007049,GO:0008150,GO:0009987,GO:0016020,GO:0016021,GO:0016043,GO:0019954,GO:0022402,GO:0022414,GO:0022607,GO:0031224,GO:0031226,GO:0032153,GO:0032505,GO:0032506,GO:0042802,GO:0043093,GO:0044085,GO:0044425,GO:0044459,GO:0044464,GO:0051301,GO:0061640,GO:0071840,GO:…	-	ko:K03589	ko04112,map04112	-
fig|6666666.1078210.peg.762	61.1749	1.6859	0.578458	0.0013967080003508000954348667	0.0226521046013122007156682	hypothetical protein	M	SprA-related family	-	-	-	-	-	-
fig|6666666.1078210.peg.78	295.619	2.40747	0.576542	0.0000110827580010451998100219	0.0004979605495954999520164	hypothetical protein
fig|6666666.1078210.peg.991	13.8972	1.87268	0.633797	0.0006922422300593999468232287	0.0149575994966268006891585	Tungstate ABC transporter%2C permease protein	H	ABC-type tungstate transport system	-	-	-	ko:K05773	ko02010,map02010	M00186

## Sheet: Table_S3_DEGs_Clathrolucina
Table S3. Differentially expressed genes (DESeq2 output) of Ca. Thiodiazotropha endolucinida associated with Clathrolucina costata (Large Dataset) with RAST and Eggnog annotation.
target_id	baseMean	log2FoldChange	lfcSE	pvalue	padj	RAST_annotation	COG_category	Description	Preferred_name	GOs	EC	KEGG_ko	KEGG_Pathway	KEGG_Module
fig|6666666.1078210.peg.1099	562.587	-1.41861	0.211186	0.00000624047525254389025316584250	0.00029984702410470001100739612	Thioredoxin	O	Belongs to the thioredoxin family	-	-	-	ko:K03671	ko04621,ko05418,map04621,map05418	-
fig|6666666.1078210.peg.1173	96.2613	-1.62841	0.343751	0.00009023086898419389650840422012	0.00276613598869080009809429122	hypothetical protein	S	Protein of unknown function (DUF3581)	-	-	-	-	-	-
fig|6666666.1078210.peg.1204	85.9079	-1.55202	0.51749	0.00214161908983520003074696447243	0.03159637029053100065745240954	FIG138056: a glutathione-dependent thiol reductase	P	ArsC family	yffB	GO:0005575,GO:0005622,GO:0005623,GO:0005737,GO:0005829,GO:0044424,GO:0044444,GO:0044464	1.20.4.1	ko:K00537	-	-
fig|6666666.1078210.peg.1239	35.4659	-1.59372	0.356752	0.00018941408026269999594938531207	0.00561214139019510036693327848	dTDP-4-dehydrorhamnose 3%2C5-epimerase (EC 5.1.3.13)	M	Catalyzes the epimerization of the C3' and C5'positions of dTDP-6-deoxy-D-xylo-4-hexulose, forming dTDP-6-deoxy-L-lyxo-4- hexulose	-	-	5.1.3.13	ko:K01790	ko00521,ko00523,ko01130,map00521,map00523,map01130	M00793
fig|6666666.1078210.peg.1240	49.8323	-1.31476	0.242253	0.00024593075801640002691142439240	0.00584376347859710040116842933	dTDP-4-dehydrorhamnose reductase (EC 1.1.1.133)	M	Catalyzes the reduction of dTDP-6-deoxy-L-lyxo-4- hexulose to yield dTDP-L-rhamnose	-	-	1.1.1.133	ko:K00067	ko00521,ko00523,ko01130,map00521,map00523,map01130	M00793
fig|6666666.1078210.peg.1297	296.878	-1.47231	0.353658	0.00066287461242319997180294510741	0.01246702780099549941195125058	GTP cyclohydrolase I (EC 3.5.4.16) type 2	S	Converts GTP to 7,8-dihydroneopterin triphosphate	folE2	-	3.5.4.16	ko:K09007	ko00790,ko01100,map00790,map01100	M00126
fig|6666666.1078210.peg.1306	305.549	-1.28622	0.295859	0.00162692966423760008477794603010	0.02552689526791520127635415349	hypothetical protein	S	NYN domain	-	-	-	-	-	-
fig|6666666.1078210.peg.1328	1230.36	-1.8979	0.279555	0.00000004359166112981170211545672	0.00000349625915239304016436574	hypothetical protein
fig|6666666.1078210.peg.1380	175.958	-1.29035	0.30887	0.00198237555960269987848088035776	0.02894154794297140037562243720	Cytochrome oxidase biogenesis protein Sco1/SenC/PrrC%2C thiol-disulfide reductase involved in Cu(I) insertion into CoxII Cu(A) center	S	PFAM electron transport protein SCO1 SenC	-	-	-	ko:K07152	-	-
fig|6666666.1078210.peg.1382	62.4275	-2.32007	0.291914	0.00000000001431495478753589798671	0.00000000297897006580809991533	hypothetical protein	C	Cytochrome C and Quinol oxidase polypeptide I	-	-	-	-	-	-
fig|6666666.1078210.peg.1384	57.6418	-1.37208	0.265021	0.00024148157570050000865144457229	0.00603780948461439970903485985	hypothetical protein	S	AIG2-like family	-	-	-	-	-	-
fig|6666666.1078210.peg.1481	60.016	-1.29297	0.264996	0.00072050860709019996352270309714	0.01325044527507750029282629356	hypothetical protein	CO	Thioredoxin-like	-	-	-	-	-	-
fig|6666666.1078210.peg.1482	227.31	-1.51161	0.226796	0.00000269491664349543988646209884	0.00014571851183870000744947915	hypothetical protein	D	involved in chromosome partitioning	-	-	-	ko:K03496	-	-
fig|6666666.1078210.peg.149	251.501	-1.67769	0.408609	0.00022536659493450000380301845304	0.00551816021717060033180413114	hypothetical protein
fig|6666666.1078210.peg.1539	66.4522	-1.64569	0.43521	0.00046583508497259997534895026305	0.00934054895551849999335569663	3-isopropylmalate dehydratase small subunit (EC 4.2.1.33)	E	Catalyzes the isomerization between 2-isopropylmalate and 3-isopropylmalate, via the formation of 2-isopropylmaleate	leuD	-	4.2.1.33,4.2.1.35	ko:K01704	ko00290,ko00660,ko01100,ko01110,ko01210,ko01230,map00290,map00660,map01100,map01110,map01210,map01230	M00432,M00535
fig|6666666.1078210.peg.165	330.626	-2.81118	0.484663	0.00000003156917435313089993752526	0.00000271353327482423012321903	Outer membrane component of TAM transport system	M	M COG4775 Outer membrane protein protective antigen OMA87	tamA	-	-	ko:K07278	-	-
fig|6666666.1078210.peg.1700	49.7721	-1.40722	0.359621	0.00139332363767159989921540219626	0.02244375601345159967903164500	hypothetical protein	Q	PFAM Taurine catabolism dioxygenase TauD, TfdA family	-	-	-	-	-	-
fig|6666666.1078210.peg.1706	16.3343	-2.0469	0.542069	0.00008235837240948760647803877921	0.00292240250566389980074744059	Uncharacterized peptidase U32 family member YhbV	O	Peptidase family U32	yhbV	-	-	-	-	-
fig|6666666.1078210.peg.1707	11.0236	-1.90361	0.611998	0.00048573872674829998447726397970	0.01030791277918829962345625972	Uncharacterized protease YhbU	O	Peptidase family U32	yhbU	-	-	ko:K08303	ko05120,map05120	-
fig|6666666.1078210.peg.1768	181.261	-1.35682	0.350557	0.00196893326960110009310467304999	0.02936921761874089834010170819	hypothetical protein	P	zinc-transporting ATPase activity	-	-	-	ko:K03546,ko:K09817	ko02010,map02010	M00242
fig|6666666.1078210.peg.1769	73.2677	-1.16198	0.269832	0.00394793192730239980714479486323	0.04903563684999529687091879282	ATP-dependent helicase HrpB	L	ATP-dependent helicase HrpB	hrpB	-	3.6.4.13	ko:K03579	-	-
fig|6666666.1078210.peg.1785	411.726	-1.52369	0.310476	0.00013079788740249999497156085937	0.00406146675368200017752773334	hypothetical protein	M	NHL repeat	-	-	-	-	-	-
fig|6666666.1078210.peg.1878	11.2411	-1.89133	0.452142	0.00006450076159445299853363586795	0.00255391218822910003732884476	hypothetical protein
fig|6666666.1078210.peg.1978	117.828	-2.08312	0.478665	0.00001860296439291499889464621964	0.00077047080766499997147439549	hypothetical protein	K	Belongs to the BolA IbaG family	-	-	-	-	-	-
fig|6666666.1078210.peg.1979	1133.75	-1.76539	0.283555	0.00000082720709290107999519788082	0.00005458274302064469946441094	hypothetical protein	P	Carboxysome Shell Carbonic Anhydrase	-	-	-	-	-	-
fig|6666666.1078210.peg.2130	125.918	-1.64104	0.482712	0.00085788595368849998763771669275	0.01520414374364990016397225503	Uncharacterized membrane protein RSP_0589	P	sulfurtransferase	-	-	-	-	-	-
fig|6666666.1078210.peg.2222	14.8483	-3.34886	1.19473	0.00013077300501020000804593135246	0.00432512245263880039380932629	hypothetical protein
fig|6666666.1078210.peg.2431	457.508	-3.94006	0.460894	0.00000000000002430924836380299966	0.00000000000933254144003091959	Flavocytochrome c:sulfide dehydrogenase	S	Flavocytochrome c sulphide dehydrogenase, flavin-binding	-	-	1.8.2.3	ko:K17229	ko00920,ko01120,map00920,map01120	-
fig|6666666.1078210.peg.2432	221.984	-4.81481	0.410269	0.00000000000000000000000005609824	0.00000000000000000000005323514	hypothetical protein	C	PFAM Cytochrome C	-	-	-	ko:K17230	ko00920,ko01120,map00920,map01120	-
fig|6666666.1078210.peg.2433	1087.85	-4.36243	0.445247	0.00000000000000000203101576741838	0.00000000000000110134763598888	hypothetical protein	P	Cytochrome c554 and c-prime	-	-	-	-	-	-
fig|6666666.1078210.peg.2434	120.735	-2.78453	0.689323	0.00000970906227799704945908166459	0.00044469295406400000721797161	hypothetical protein
fig|6666666.1078210.peg.2585	1360	-1.82459	0.585404	0.00062870905239340003044234972407	0.01258312003913599971816061895	Superoxide dismutase [Fe] (EC 1.15.1.1)	C	Destroys radicals which are normally produced within the cells and which are toxic to biological systems	sodB	GO:0000302,GO:0000303,GO:0000305,GO:0003674,GO:0003824,GO:0004784,GO:0005488,GO:0005506,GO:0005575,GO:0005622,GO:0005623,GO:0005737,GO:0006801,GO:0006950,GO:0006979,GO:0008150,GO:0008152,GO:0009636,GO:0009987,GO:0010035,GO:0016209,GO:0016491,GO:0016721,GO:0019430,GO:0033554,GO:0034599,GO:0034614,GO:0042221,GO:0043167,GO:0043169,GO:0044237,GO:0044424,GO:0044464,GO:0046872,GO:0046914,GO:0050896,GO:…	1.15.1.1	ko:K04564	ko04013,ko04068,ko04146,ko04211,ko04212,ko04213,ko05016,map04013,map04068,map04146,map04211,map04212,map04213,map05016	-
fig|6666666.1078210.peg.2601	39.4074	-1.40467	0.354598	0.00132411536499569995432856739370	0.02530514841093179853603878371	hypothetical protein
fig|6666666.1078210.peg.2608	260.341	-2.16601	0.441377	0.00000295326648851251988313944968	0.00015364284927200000559210924	Ferrochelatase%2C protoheme ferro-lyase (EC 4.99.1.1)	H	Catalyzes the ferrous insertion into protoporphyrin IX	hemH	GO:0003674,GO:0003824,GO:0004325,GO:0006725,GO:0006778,GO:0006779,GO:0006783,GO:0006807,GO:0008150,GO:0008152,GO:0009058,GO:0009987,GO:0016829,GO:0018130,GO:0019438,GO:0033013,GO:0033014,GO:0034641,GO:0042168,GO:0042440,GO:0044237,GO:0044249,GO:0044271,GO:0046148,GO:0046483,GO:0051186,GO:0051188,GO:0071704,GO:1901360,GO:1901362,GO:1901564,GO:1901566,GO:1901576	4.99.1.1,4.99.1.9	ko:K01772	ko00860,ko01100,ko01110,map00860,map01100,map01110	M00121
fig|6666666.1078210.peg.2609	60.6143	-2.00059	0.417163	0.00000867348736288519998622464913	0.00043604925158880001711397822	FIG00899427: hypothetical protein	H	protein conserved in bacteria	-	-	5.3.1.16	ko:K01814	ko00340,ko01100,ko01110,ko01230,map00340,map01100,map01110,map01230	M00026
fig|6666666.1078210.peg.265	104.32	-1.45808	0.481466	0.00312571693603980009512621762724	0.03930678642146050172367921505	LSU ribosomal protein L21p	J	This protein binds to 23S rRNA in the presence of protein L20	rplU	GO:0003674,GO:0003735,GO:0005198,GO:0005575,GO:0005622,GO:0005623,GO:0005737,GO:0005829,GO:0005840,GO:0006412,GO:0006518,GO:0006807,GO:0008150,GO:0008152,GO:0009058,GO:0009059,GO:0009987,GO:0010467,GO:0015934,GO:0019538,GO:0022625,GO:0022626,GO:0032991,GO:0034641,GO:0034645,GO:0043043,GO:0043170,GO:0043226,GO:0043228,GO:0043229,GO:0043232,GO:0043603,GO:0043604,GO:0044237,GO:0044238,GO:0044249,GO:…	-	ko:K02888	ko03010,map03010	M00178
fig|6666666.1078210.peg.2652	50.1249	-1.39017	0.368777	0.00185294224150660009203805955735	0.02828732482104810014300610987	hypothetical protein	S	Glutathione-dependent formaldehyde-activating enzyme	-	-	-	-	-	-
fig|6666666.1078210.peg.2654	592.561	-3.54538	0.561784	0.00000000375634161148159071240797	0.00000040141455597385601270440	hypothetical protein
fig|6666666.1078210.peg.2657	60.4808	-2.25223	0.382775	0.00000009002255884040860323041996	0.00000693142907670192969139681	hypothetical protein
fig|6666666.1078210.peg.2732	135.23	-1.76927	0.433804	0.00014630577417680000799037054460	0.00406850934684699957338827048	PQQ-dependent oxidoreductase%2C gdhB family	G	Glucose sorbosone	yliI	-	-	ko:K21430	-	-
fig|6666666.1078210.peg.2753	95.2832	-1.85102	0.449243	0.00008947522232912770304494309848	0.00273898888590220004890518624	PhbF	S	TIGRFAM Polyhydroxyalkanoate synthesis repressor PhaR	-	-	-	-	-	-
fig|6666666.1078210.peg.2791	65.7718	-1.82924	0.467159	0.00014992666745210000566086716578	0.00406850934684699957338827048	hypothetical protein
fig|6666666.1078210.peg.284	113.049	-2.95802	0.59413	0.00000052905655014409595400661857	0.00003491017060668579792418256	hypothetical protein
fig|6666666.1078210.peg.2875	9.27501	-2.10174	1.22525	0.00247821193130619982225582020874	0.03559690131260689893721860244	hypothetical protein	S	PFAM Dinitrogenase iron-molybdenum cofactor	-	-	-	-	-	-
fig|6666666.1078210.peg.2935	172.211	-1.72872	0.205008	0.00000000074085430500948003570971	0.00000009373908782764049959528	Multimodular transpeptidase-transglycosylase (EC 2.4.1.129) (EC 3.4.-.-)	M	Cell wall formation. Synthesis of cross-linked peptidoglycan from the lipid intermediates. The enzyme has a penicillin-insensitive transglycosylase N-terminal domain (formation of linear glycan strands) and a penicillin-sensitive transpeptidase C-terminal domain (cross-linking of the peptide subunits)	-	-	2.4.1.129,3.4.16.4	ko:K05365	ko00550,map00550	-
fig|6666666.1078210.peg.2967	9.21012	-2.15814	0.558706	0.00004693939016884550045937210538	0.00193043838428679989660530225	hypothetical protein	S	Domain of unknown function (DUF4266)	-	-	-	-	-	-
fig|6666666.1078210.peg.2968	35.7701	-1.66961	0.359496	0.00008369412311802719558941759948	0.00296026862600200007732964558	Thioredoxin family protein	CO	Thioredoxin-like	resA	-	-	-	-	-
fig|6666666.1078210.peg.2969	12.5338	-1.55051	0.516991	0.00215544123997020008881575492410	0.03386763500677669735949848473	hypothetical protein	M	Has lipid A 3-O-deacylase activity. Hydrolyzes the ester bond at the 3 position of lipid A, a bioactive component of lipopolysaccharide (LPS), thereby releasing the primary fatty acyl moiety	-	-	-	-	-	-
fig|6666666.1078210.peg.300	417.792	-1.90135	0.236328	0.00000000040330242149080101292973	0.00000005278882564255580322055	hypothetical protein
fig|6666666.1078210.peg.3097	304.605	-1.90634	0.524482	0.00018602342076649998857396095531	0.00486052571448220005478901840	NADH ubiquinone oxidoreductase chain A (EC 1.6.5.3)	C	NDH-1 shuttles electrons from NADH, via FMN and iron- sulfur (Fe-S) centers, to quinones in the respiratory chain. The immediate electron acceptor for the enzyme in this species is believed to be ubiquinone. Couples the redox reaction to proton translocation (for every two electrons transferred, four hydrogen ions are translocated across the cytoplasmic membrane), and thus conserves the redox ene…	nuoA	GO:0003674,GO:0003824,GO:0003954,GO:0005575,GO:0008137,GO:0008150,GO:0008152,GO:0016020,GO:0016491,GO:0016651,GO:0016655,GO:0030964,GO:0032991,GO:0044425,GO:0050136,GO:0055114,GO:0098796,GO:1902494	1.6.5.3	ko:K00330	ko00190,ko01100,map00190,map01100	M00144
fig|6666666.1078210.peg.3153	276.634	-0.98749	0.162795	0.00252774495613440012414807611663	0.03411107384819350024640627339	Undecaprenyl diphosphate synthase (EC 2.5.1.31)	H	Catalyzes the sequential condensation of isopentenyl diphosphate (IPP) with (2E,6E)-farnesyl diphosphate (E,E-FPP) to yield (2Z,6Z,10Z,14Z,18Z,22Z,26Z,30Z,34E,38E)-undecaprenyl diphosphate (di-trans,octa-cis-UPP). UPP is the precursor of glycosyl carrier lipid in the biosynthesis of bacterial cell wall polysaccharide components such as peptidoglycan and lipopolysaccharide	uppS	GO:0000270,GO:0000287,GO:0002094,GO:0003674,GO:0003824,GO:0004659,GO:0005488,GO:0005575,GO:0005622,GO:0005623,GO:0005737,GO:0005829,GO:0006022,GO:0006023,GO:0006024,GO:0006066,GO:0006629,GO:0006720,GO:0006807,GO:0008150,GO:0008152,GO:0008299,GO:0008610,GO:0008834,GO:0009058,GO:0009059,GO:0009252,GO:0009273,GO:0009987,GO:0016093,GO:0016094,GO:0016740,GO:0016765,GO:0030203,GO:0034645,GO:0042546,GO:…	2.5.1.31	ko:K00806	ko00900,ko01110,map00900,map01110	-
fig|6666666.1078210.peg.3193	33.7798	-1.52717	0.445546	0.00140948430362879996435854224046	0.02409818710212449990870631211	hypothetical protein	S	Protein of unknown function (DUF498/DUF598)	-	-	-	-	-	-
fig|6666666.1078210.peg.3199	307.839	-1.42605	0.325434	0.00062692242420579996197566030602	0.01196235275102710063355182513	Type cbb3 cytochrome oxidase biogenesis protein CcoG%2C involved in Cu oxidation	C	COG0348 Polyferredoxin	ccoG	-	-	-	-	-
fig|6666666.1078210.peg.3320	261.249	-2.67566	0.582035	0.00000213713948009245015646306691	0.00012090255948059999376899276	hypothetical protein	S	HIRAN domain	-	-	-	-	-	-
fig|6666666.1078210.peg.3438	15.4773	-2.14779	0.622375	0.00012177454891109999420614057319	0.00408463974215830024488971262	hypothetical protein
fig|6666666.1078210.peg.3510	145.783	-1.99142	0.316708	0.00000010929190422507599625025058	0.00000847320231640171974286501	hypothetical protein
fig|6666666.1078210.peg.366	483.373	-1.4596	0.272183	0.00008605166084143539984973453327	0.00266370959462310010618102396	hypothetical protein	M	Participates in the translocation of lipoproteins from the inner membrane to the outer membrane. Only forms a complex with a lipoprotein if the residue after the N-terminal Cys is not an aspartate (The Asp acts as a targeting signal to indicate that the lipoprotein should stay in the inner membrane)	-	-	-	-	-	-
fig|6666666.1078210.peg.3712	48.2938	-1.3803	0.436305	0.00390998107286950023764315886865	0.04566678765924309796320201826	Isochorismatase (EC 3.3.2.1)	Q	Isochorismatase family	-	-	-	-	-	-
fig|6666666.1078210.peg.3742	229.78	-2.09344	0.525978	0.00004409662782260359662487095300	0.00153563517061370007239784474	hypothetical protein	-	-	-	-	-	-	-	-
fig|6666666.1078210.peg.3834	225.464	-1.17033	0.230349	0.00140501192095020006195271733418	0.02265210460131220071566815477	conserved hypothetical protein TIGR00052	S	Permuted papain-like amidase enzyme, YaeF/YiiX, C92 family	-	-	-	-	-	-
fig|6666666.1078210.peg.3903	20.8752	-2.91961	0.436146	0.00000000079318226590441798523255	0.00000011674469931108299855999	ApaG protein	P	protein affecting Mg2 Co2 transport	apaG	-	-	ko:K06195	-	-
fig|6666666.1078210.peg.3917	426.301	-1.26745	0.319667	0.00297425824845369991128452014095	0.03808964967152440178610461885	Glycine cleavage system H protein	E	The glycine cleavage system catalyzes the degradation of glycine. The H protein shuttles the methylamine group of glycine from the P protein to the T protein	gcvH	GO:0001505,GO:0003674,GO:0005488,GO:0005504,GO:0005575,GO:0005622,GO:0005623,GO:0005737,GO:0005829,GO:0006082,GO:0006520,GO:0006544,GO:0006546,GO:0006807,GO:0008150,GO:0008152,GO:0008289,GO:0009056,GO:0009063,GO:0009069,GO:0009071,GO:0009987,GO:0016054,GO:0017144,GO:0019464,GO:0019752,GO:0031405,GO:0031406,GO:0033293,GO:0036094,GO:0042133,GO:0042135,GO:0042737,GO:0043167,GO:0043168,GO:0043177,GO:…	-	ko:K02437	ko00260,ko00630,ko01100,ko01110,ko01130,ko01200,map00260,map00630,map01100,map01110,map01130,map01200	M00532
fig|6666666.1078210.peg.3918	283.815	-1.38253	0.291046	0.00046409912378229999183748555325	0.00936171308058449981592819000	Aminomethyltransferase (glycine cleavage system T protein) (EC 2.1.2.10)	E	Glycine cleavage system T protein	gcvT	GO:0001505,GO:0003674,GO:0003824,GO:0004047,GO:0005575,GO:0005622,GO:0005623,GO:0005737,GO:0005829,GO:0006082,GO:0006520,GO:0006544,GO:0006546,GO:0006807,GO:0008150,GO:0008152,GO:0008168,GO:0009056,GO:0009063,GO:0009069,GO:0009071,GO:0009987,GO:0016054,GO:0016740,GO:0016741,GO:0017144,GO:0019464,GO:0019752,GO:0032259,GO:0042133,GO:0042135,GO:0042737,GO:0043436,GO:0044237,GO:0044238,GO:0044248,GO:…	2.1.2.10	ko:K00605	ko00260,ko00630,ko00670,ko01100,ko01110,ko01130,ko01200,map00260,map00630,map00670,map01100,map01110,map01130,map01200	M00532
fig|6666666.1078210.peg.4029	2005.13	-1.7331	0.248391	0.00000011380493991585700404503551	0.00000852039359819571929795072	hypothetical protein	L	Bacterial DNA-binding protein	hup	-	-	-	-	-
fig|6666666.1078210.peg.4036	1720.25	-1.65435	0.376167	0.00014941529226190000266723256761	0.00406850934684699957338827048	Anaerobic respiratory complex protein QmoA	C	FAD dependent oxidoreductase	-	-	1.8.7.3,1.8.98.4,1.8.98.5,1.8.98.6	ko:K03388,ko:K16885	ko00680,ko01100,ko01120,ko01200,map00680,map01100,map01120,map01200	M00356,M00357,M00563,M00567
fig|6666666.1078210.peg.4037	3036.7	-1.34258	0.332828	0.00173327444989860007112936202134	0.02687552236915170117415030404	Anaerobic respiratory complex protein QmoB	C	Methyl-viologen-reducing hydrogenase, delta subunit	-	-	-	ko:K16886	-	-
fig|6666666.1078210.peg.4138	135.836	-1.96021	0.429715	0.00001923207586955000017946669499	0.00078394246257519996975288157	hypothetical protein	-	-	-	-	-	-	-	-
fig|6666666.1078210.peg.4309	46.2156	-2.1863	0.411382	0.00000079639166588597396781516432	0.00005000770273096500278609336	Rhodanese domain protein	P	Rhodanese Homology Domain	-	-	-	-	-	-
fig|6666666.1078210.peg.523	75.6455	-1.46603	0.348779	0.00064671553739880001127754427515	0.01241297366962939956180900225	16S rRNA (uracil(1498)-N(3))-methyltransferase (EC 2.1.1.193)	J	Specifically methylates the N3 position of the uracil ring of uridine 1498 (m3U1498) in 16S rRNA. Acts on the fully assembled 30S ribosomal subunit	rsmE	GO:0000154,GO:0001510,GO:0003674,GO:0003824,GO:0006139,GO:0006364,GO:0006396,GO:0006725,GO:0006807,GO:0008150,GO:0008152,GO:0008168,GO:0008170,GO:0008173,GO:0008649,GO:0008757,GO:0009451,GO:0009987,GO:0010467,GO:0016070,GO:0016072,GO:0016436,GO:0016740,GO:0016741,GO:0022613,GO:0031167,GO:0032259,GO:0034470,GO:0034641,GO:0034660,GO:0042254,GO:0043170,GO:0043412,GO:0043414,GO:0044085,GO:0044237,GO:…	2.1.1.193	ko:K09761	-	-
fig|6666666.1078210.peg.527	146.202	-1.36225	0.307287	0.00087479863762239995668423819808	0.01520414374364990016397225503	Electron transport complex protein RnfC	C	Part of a membrane complex involved in electron transport	rnfC	-	-	ko:K03615	-	-
fig|6666666.1078210.peg.529	47.3366	-1.6429	0.381349	0.00018922427132200001290152080458	0.00490912579995539995886266738	Electron transport complex protein RnfA	C	Part of a membrane complex involved in electron transport	rnfA	-	-	ko:K03617	-	-
fig|6666666.1078210.peg.579	340.641	-2.90873	0.497221	0.00000002467405464720860110568214	0.00000208131194847107019293888	hypothetical protein	P	Pfam Rhodanese-like	-	-	-	-	-	-
fig|6666666.1078210.peg.592	405.132	-1.9215	0.36446	0.00000380394647624734012623286608	0.00018998966379120001178940069	4-hydroxy-tetrahydrodipicolinate synthase (EC 4.3.3.7)	E	Catalyzes the condensation of (S)-aspartate-beta- semialdehyde (S)-ASA and pyruvate to 4-hydroxy- tetrahydrodipicolinate (HTPA)	dapA	GO:0003674,GO:0003824,GO:0005488,GO:0005515,GO:0005575,GO:0005622,GO:0005623,GO:0005737,GO:0005829,GO:0006082,GO:0006520,GO:0006553,GO:0006807,GO:0008150,GO:0008152,GO:0008652,GO:0008840,GO:0009058,GO:0009066,GO:0009067,GO:0009085,GO:0009089,GO:0009987,GO:0016053,GO:0016829,GO:0016835,GO:0016836,GO:0019752,GO:0019877,GO:0042802,GO:0043436,GO:0043648,GO:0043650,GO:0044237,GO:0044238,GO:0044249,GO:…	4.3.3.7	ko:K01714	ko00261,ko00300,ko01100,ko01110,ko01120,ko01130,ko01230,map00261,map00300,map01100,map01110,map01120,map01130,map01230	M00016,M00525,M00526,M00527
fig|6666666.1078210.peg.593	275.92	-1.45289	0.396352	0.00150589449018430007742885834432	0.02356681388198280172052712089	Outer membrane beta-barrel assembly protein BamC	M	NlpB/DapX lipoprotein	bamC	-	-	ko:K07287	-	-
fig|6666666.1078210.peg.627	64.9493	-1.31147	0.261765	0.00051019292542190005073504677213	0.01018823611791810045124062611	hypothetical protein	C	Planctomycete cytochrome C	-	-	-	-	-	-
fig|6666666.1078210.peg.703	171.325	-1.49484	0.50059	0.00277839527859089982508855598553	0.03625880202839829730132592545	Alkyl hydroperoxide reductase and/or thiol-specific antioxidant family (AhpC/TSA) protein	O	PFAM alkyl hydroperoxide reductase Thiol specific antioxidant Mal allergen	-	-	-	-	-	-
fig|6666666.1078210.peg.969	15.2198	-1.62083	0.449785	0.00069675936286449997782849186123	0.01438475198438889969543286185	hypothetical protein	M	Participates in the translocation of lipoproteins from the inner membrane to the outer membrane. Only forms a complex with a lipoprotein if the residue after the N-terminal Cys is not an aspartate (The Asp acts as a targeting signal to indicate that the lipoprotein should stay in the inner membrane)	-	-	-	-	-	-
fig|6666666.1078210.peg.997	115.055	-1.52073	0.423104	0.00116363600570810001889887619342	0.01887602146168909991730266995	Molybdenum cofactor biosynthesis protein MoaB	H	May be involved in the biosynthesis of molybdopterin	moaB	GO:0003674,GO:0005488,GO:0005515,GO:0005575,GO:0005622,GO:0005623,GO:0005737,GO:0005829,GO:0042802,GO:0044424,GO:0044444,GO:0044464	2.7.7.75	ko:K03638	ko00790,ko01100,map00790,map01100	-
fig|6666666.1078210.peg.1485	318.908	-1.69304	0.348823	0.00007177331218085769451529160046	0.00181235736486090007364702092	diguanylate cyclase/phosphodiesterase (GGDEF & EAL domains) with PAS/PAC sensor(s)	T	Putative diguanylate phosphodiesterase	-	-	-	-	-	-
fig|6666666.1078210.peg.154	106.48	-2.48834	1.03325	0.00087646334896409998100469396221	0.01630530714835070130175331826	Fic domain protein%2C Pden_3305 type	S	Adenylyltransferase that mediates the addition of adenosine 5'-monophosphate (AMP) to specific residues of target proteins	-	-	-	-	-	-
fig|6666666.1078210.peg.1560	350.323	-1.85399	0.781822	0.00258643205864130020302238399665	0.03819056847427469703060154416	hypothetical protein	C	COG2863 Cytochrome c553	-	-	-	-	-	-
fig|6666666.1078210.peg.1561	393.705	-2.15806	0.608925	0.00022278825074889999188938738417	0.00623390282935670000247219136	hypothetical protein
fig|6666666.1078210.peg.1565	1550.71	-1.67298	0.620914	0.00269797126784059992238296032951	0.03604418741546679821885490469	hypothetical protein	-	-	-	-	-	-	-	-
fig|6666666.1078210.peg.1568	1045.5	-1.88958	0.637484	0.00109517452479250001172450534881	0.01762729748487820019553495854	hypothetical protein
fig|6666666.1078210.peg.194	115.475	-1.34612	0.288437	0.00061124418713249997064940188807	0.01359482735141179926552368329	hypothetical protein
fig|6666666.1078210.peg.1970	76.2641	-1.38649	0.364318	0.00176776872544189998445740563682	0.02275351986081109931236987620	hypothetical protein	S	COG1253 Hemolysins and related proteins containing CBS domains	-	-	-	-	-	-
fig|6666666.1078210.peg.1971	62.3108	-1.74816	0.359435	0.00005441435825236550156199649697	0.00191493195749779993898587183	Pyrimidine/purine nucleotide 5'-monophosphate nucleosidase PpnN (EC 3.2.2.4) (EC 3.2.2.10)	S	Rossmann fold nucleotide-binding protein	-	-	3.2.2.10	ko:K06966	ko00230,ko00240,map00230,map00240	-
fig|6666666.1078210.peg.2256	9.25319	-3.14962	1.47895	0.00057818737662260004904479782084	0.01521648633558270007071211438	Transcriptional regulator%2C LysR family	K	LysR substrate binding domain	-	-	-	-	-	-
fig|6666666.1078210.peg.2380	62.5516	-2.45313	0.435275	0.00000041020986990672300812437443	0.00002682211134379299942876590	hypothetical protein	S	Haloacid dehalogenase-like hydrolase	-	-	3.8.1.2	ko:K01560	ko00361,ko00625,ko01100,ko01120,map00361,map00625,map01100,map01120	-
fig|6666666.1078210.peg.2381	47.1489	-2.73112	0.65814	0.00002071220170437629938325549417	0.00095803847441390001509614605	Antibiotic biosynthesis monooxygenase	S	Antibiotic biosynthesis monooxygenase	-	-	-	-	-	-
fig|6666666.1078210.peg.2400	71.5695	-2.07633	0.485537	0.00005931608653078549977166397666	0.00155317196354480004626130718	hypothetical protein	C	Cytochrome C oxidase, cbb3-type, subunit III	-	-	-	-	-	-
fig|6666666.1078210.peg.2787	49.0106	-1.34167	0.371249	0.00276694980897040010078824501250	0.04251694240173770067414693585	hypothetical protein	S	COG0454 Histone acetyltransferase HPA2 and related acetyltransferases	-	-	-	-	-	-
fig|6666666.1078210.peg.2789	67.9042	-2.03412	0.416558	0.00001583527151568070017459768928	0.00080652580453320003688044704	Probable poly(beta-D-mannuronate) O-acetylase (EC 2.3.1.-)	M	membrane protein involved in D-alanine	-	-	-	ko:K19294	-	-
fig|6666666.1078210.peg.2905	145.712	-1.49803	0.487067	0.00290086935837980015862047622477	0.04397843207021549793989123600	Valine--pyruvate aminotransferase (EC 2.6.1.66)	E	Aminotransferase class I and II	IV02_28760	-	-	-	-	-
fig|6666666.1078210.peg.2970	42.1223	-1.66828	0.551663	0.00180901840940719989270224488109	0.04755646639404159659036963603	hypothetical protein	S	SH3 domain protein	-	-	-	-	-	-
fig|6666666.1078210.peg.2978	206.014	-1.35717	0.309208	0.00088446468805969998949051413817	0.01743152655839750111987918046	TPR domain protein%2C putative component of TonB system	S	Tetratricopeptide repeat	-	-	-	-	-	-
fig|6666666.1078210.peg.2980	26.0148	-2.30845	0.579025	0.00006358963996794440528582958994	0.00341806239635519988617762266	hypothetical protein	-	-	-	-	-	-	-	-
fig|6666666.1078210.peg.2981	80.1617	-1.57103	0.441931	0.00119299483926259991019291906156	0.02189396256210390107055374642	MotA/TolQ/ExbB proton channel family protein	U	PFAM MotA TolQ ExbB proton channel	-	-	-	ko:K03561	-	-
fig|6666666.1078210.peg.2984	41.7264	-1.87809	0.470609	0.00019992728903319998746447583304	0.00673854070715609963088121859	hypothetical protein	M	Interacts with outer membrane receptor proteins that carry out high-affinity binding and energy dependent uptake into the periplasmic space of specific substrates. It could act to transduce energy from the cytoplasmic membrane to specific energy- requiring processes in the outer membrane, resulting in the release into the periplasm of ligands bound by these outer membrane proteins	-	-	-	-	-	-
fig|6666666.1078210.peg.3063	24.3179	-2.93741	1.12477	0.00038355344175949998477420654908	0.01409608076343889931925090764	hypothetical protein	S	Stress responsive alpha-beta barrel	-	-	-	-	-	-
fig|6666666.1078210.peg.3522	201.977	-3.00185	0.422356	0.00000000028400307728147300657202	0.00000005996724976798309472263	hypothetical protein
fig|6666666.1078210.peg.3565	1405.08	-1.41617	0.3409	0.00093640333447300000933866126474	0.01567737169379170014682500778	hypothetical protein
fig|6666666.1078210.peg.3596	515.358	-2.24463	0.375155	0.00000025969495552354200469864255	0.00002117210328463850165761802	hypothetical protein	S	Belongs to the HesB IscA family	-	-	-	ko:K15724	-	-
fig|6666666.1078210.peg.3684	23.564	-2.26572	0.621627	0.00014538994830179998709804300994	0.00673854070715609963088121859	hypothetical protein
fig|6666666.1078210.peg.4041	17.2889	-2.89061	0.876812	0.00012041203911219999517917544907	0.00326142088597810003020027736	hypothetical protein
fig|6666666.1078210.peg.4101	8.46822	-3.51911	1.44408	0.00026479478460080001960344486811	0.00852601879260449918573883110	Prevent host death protein%2C Phd antitoxin	-	-	-	-	-	-	-	-
fig|6666666.1078210.peg.4217	473.292	-1.31047	0.326494	0.00192259034990279993951323156409	0.03180672505177829789690946427	hypothetical protein	T	Diguanylate cyclase	-	-	-	-	-	-
fig|6666666.1078210.peg.594	73.8603	-1.48709	0.402895	0.00135254594665499996812563221482	0.02257629064317849890142220204	Metal-dependent hydrolases of the beta-lactamase superfamily I	S	Beta-lactamase superfamily I	yycJ	-	-	-	-	-
fig|6666666.1078210.peg.828	908.954	-2.2626	0.497652	0.00001820629848702129841638182317	0.00063563448015159995044959240	hypothetical protein	I	Sterol carrier protein	-	-	-	-	-	-
fig|6666666.1078210.peg.836	580.006	-1.73117	0.334178	0.00002882674836033539936979742946	0.00121043432583769995300460032	FOG: PAS/PAC domain	T	Putative diguanylate phosphodiesterase	-	-	-	ko:K21025	ko02025,map02025	-
fig|6666666.1078210.peg.891	59.8706	-2.4676	0.541342	0.00001086025063647070054196914352	0.00040832908971119997575821570	Twin-arginine translocation protein TatA	U	Part of the twin-arginine translocation (Tat) system that transports large folded proteins containing a characteristic twin-arginine motif in their signal peptide across membranes. TatA could form the protein-conducting channel of the Tat system	tatA	GO:0002790,GO:0003674,GO:0005215,GO:0006810,GO:0006886,GO:0008104,GO:0008150,GO:0008565,GO:0009306,GO:0009987,GO:0015031,GO:0015833,GO:0032940,GO:0033036,GO:0034613,GO:0042886,GO:0045184,GO:0046903,GO:0046907,GO:0051179,GO:0051234,GO:0051641,GO:0051649,GO:0070727,GO:0071702,GO:0071705	-	ko:K03116	ko03060,ko03070,map03060,map03070	M00336

## Sheet: Table_S4_Isotopes
Table S4. Natural abundance isotopes (carbon and nitrogen) of gill tissues from lucinid species Codakia orbicularis, Ctena imbricatula, Clathrolucina costata and filter-feeding control bivalve without chemosynthetic symbionts Pinna carnea.
SampleID	d13C	d15N	Species	Treatment
Ctena_imbricatula_1	-27.536	3.296	Ctena	lucinid
Ctena_imbricatula_2	-26.905	2.779	Ctena	lucinid
Ctena_imbricatula_3	-27.464	3.333	Ctena	lucinid
Ctena_imbricatula_4	-26.116	3.558	Ctena	lucinid
Ctena_imbricatula_5	-26.287	3.882	Ctena	lucinid
Ctena_imbricatula_6	-27.888	3.605	Ctena	lucinid
Ctena_imbricatula_7	-26.517	2.546	Ctena	lucinid
Ctena_imbricatula_8	-25.735	2.456	Ctena	lucinid
Ctena_imbricatula_9	-27.053	1.689	Ctena	lucinid
Ctena_imbricatula_10	-25.253	3.364	Ctena	lucinid
Codaka_orbicularis_1	-28.741	2.87	Codakia	lucinid
Codaka_orbicularis_2	-28.045	1.768	Codakia	lucinid
Codaka_orbicularis_3	-27.968	2.919	Codakia	lucinid
Codaka_orbicularis_4	-28.232	2.802	Codakia	lucinid
Codaka_orbicularis_5	-26.555	0.522	Codakia	lucinid
Clathrolucina_costata_1	-24.751	1.241	Clathrolucina	lucinid
Clathrolucina_costata_2	-25.16	1.562	Clathrolucina	lucinid
Clathrolucina_costata_3	-25.124	2.13	Clathrolucina	lucinid
Clathrolucina_costata_4	-24.355	2.557	Clathrolucina	lucinid
Clathrolucina_costata_5	-25.175	1.97	Clathrolucina	lucinid
Pinna_carnea_1	-16	2.7	Pinna	control
Pinna_carnea_2	-16.8	2.6	Pinna	control
Pinna_carnea_3	-15.4	4.1	Pinna	control
Pinna_carnea_4	-15.1	3.1	Pinna	control
Pinna_carnea_5	-16.3	3	Pinna	control
